# Supplementary material for: Genome-wide association studies in a large Korean cohort identify quantitative trait loci for 36 traits and illuminate their genetic architectures
Source: Nat Commun. 2025 May 28;16:4935. doi: 10.1038/s41467-025-59950-5 (PMC12120081; doi:10.1038/s41467-025-59950-5)
Supplement: Supplementary file 3 — Supplementary Data 1-14 [file 41467_2025_59950_MOESM3_ESM.xlsx]

## Sheet: Suppl Data Index
Supplementary Data 1: Information on the 36 quantitative traits examined.
Supplementary Data 2: Genome-wide significant loci
Supplementary Data 3: Number of novel KCPS2 GWAS loci using EFO terms
Supplementary Data 4: Information on the pleiotropic genes.
Supplementary Data 5: Pairwise genetic/phenotypic correlation estimates between 36 quantitative traits in KCSP2.
Supplementary Data 6: Meta-analysis results across KCPS2, KoGES, BBJ, TWB, and UKB.
Supplementary Data 7: Number of novel meta-analysis
Supplementary Data 8: Genetic architecture across KCPS2, BBJ, TWB, and UKB.
Supplementary Data 9: Cross-biobank genetic correlations across KCPS2, KoGES, BBJ, TWB, and UKB
Supplementary Data 10: Full results for the fine-mapping and colocalization analysis.
Supplementary Data 11: Sensitivity analysis of fine-mapping analysis using L=5, L=1.
Supplementary Data 12: Number of replicated KCPS2 loci.
Supplementary Data 13: Cohort characterstics.
Supplementary Data 14: Wilcoxon test for genetic architecture comparison

## Sheet: ST1. Variable_description
Index	Abbreviation	Category	Trait	Unit	Measurement timepoint	Biomarker assay manufacturer	Assay equipment	Phenotypic mean	Phenotypic SD	Phenotypic range	Number of samples	Observed scale h2 (SE)	Lambda GC	Mean Chi^2	Intercept (SE)	Ratio (SE)	Lambda_1000
1	LDL	Metabolic	Low density lipoprotein	mg/dL	baseline	Hitachi	Hitachi 7600-210	112.2	31.47	1-432	152117	0.1324 (0.0101)	1.2365	1.4628	1.0523 (0.0196)	0.113 (0.0423)	1.00155
2	TG	Metabolic	Triglyceride	mg/dL	baseline	Hitachi	Hitachi 7600-210	135.34	92.05	30-2261	152135	0.117 (0.0097)	1.2664	1.4107	1.0619 (0.0189)	0.1507 (0.046)	1.00175
3	HDL	Metabolic	High density lipopritein	mg/dL	baseline	Hitachi	Hitachi 7600-210	52.2	10.89	1-230	151354	0.072 (0.0071)	1.1973	1.3024	1.0843 (0.0199)	0.2787 (0.0657)	1.0013
4	CHO	Metabolic	Total cholestrol	mg/dL	baseline	Hitachi	Hitachi 7600-210	189.09	33.81	15-1179	153140	0.1579 (0.0127)	1.2798	1.5525	1.0643 (0.0213)	0.1164 (0.0386)	1.00183
5	FBS	Metabolic	Fasting blood sugar	mg/dL	baseline	Hitachi	Hitachi 7600-210	91.43	19.34	10-985	152538	0.0958 (0.0093)	1.2168	1.3623	1.0661 (0.0155)	0.1824 (0.0427)	1.00142
6	INSULIN	Metabolic	Insulin	μIU/mL	baseline	Seung Bok Lee	Beckman Coulter ACCESS Ultrasensitive Insulin ECLIA Assay	4.45	3.25	0.02-135.73	46323	0.0934 (0.0123)	1.0864	1.109	1.0133 (0.0076)	0.1224 (0.0697)	1.00187
7	ADIPO	Metabolic	Adiponectin		baseline	Seung Bok Lee		7.69	4.73	0.04-54.15	46356	0.0824 (0.0198)	1.0802	1.1313	1.0444 (0.0185)	0.3382 (0.1407)	1.00173
8	GOT	Liver	Glutamic oxaloacetic transaminase (Aspartate aminotransferase [AST])	U/L	baseline	Hitachi	Hitachi 7600-210	23.32	17.35	1-2521	152887	0.1095 (0.0085)	1.2332	1.3623	1.0246 (0.0131)	0.0678 (0.0363)	1.00153
9	GPT	Liver	Glutamic pyruvic transaminase (Alanine aminotransferease [ALT])	U/L	baseline	Hitachi	Hitachi 7600-210	25.29	25.24	1-2600	152859	0.1167 (0.0077)	1.2431	1.3783	1.019 (0.013)	0.0503 (0.0344)	1.00159
10	GGT	Liver	Gamma-glutamyl Transferase	U/L	baseline	Hitachi	Hitachi 7600-210	36.21	51.66	1.9-5312	152034	0.1659 (0.0121)	1.2966	1.5133	1.0138 (0.0144)	0.0268 (0.028)	1.00195
11	BIL	Liver	Total Bilirubin		baseline	Hitachi	Hitachi 7600-210	0.87	0.36	0.10-10.8	142918	0.0643 (0.0061)	1.1396	1.2177	1.027 (0.0157)	0.124 (0.072)	1.00098
12	ALB	Liver	Albumin	g/dL	baseline	Hitachi	Hitachi 7600-210	4.53	0.25	2.1-5.9	143513	0.082 (0.0073)	1.1908	1.2716	1.0381 (0.0108)	0.1405 (0.0399)	1.00133
13	TSH	Thyroid hormone	Thyroid-stimulating hormone	mIU/L	baseline	Hitachi	E170	2.01	3.77	0.01-750	127532	0.1243 (0.0122)	1.1811	1.339	1.0418 (0.0158)	0.1233 (0.0466)	1.00142
14	CEA	Tumor marker	Carcinoembryonic antigen	ng/mL	baseline	Bayer	ADVIA Centaur	1.78	2	0.1-362.5	131449	0.0458 (0.006)	1.0988	1.1541	1.042 (0.0169)	0.2726 (0.1096)	1.00075
15	CREAT	Kidney	Creatinine	mg/dL	baseline			0.99	0.23	0.2-22.7	145792	0.1245 (0.0077)	1.2498	1.4116	1.0407 (0.0129)	0.099 (0.0314)	1.00171
16	URIC	Kidney	Uric acid	mg/dL	baseline			5.42	3.14	0.20-707	141186	0.1544 (0.0171)	1.2664	1.4704	1.0249 (0.0182)	0.0528 (0.0386)	1.00189
17	ALP	Kidney	Alkaline phosphatase	IU/L	baseline	Hitachi	Hitachi 7600-210	134.48	53.92	10-1410	142531	0.0788 (0.0078)	1.1555	1.2691	1.0463 (0.0145)	0.1721 (0.054)	1.00109
18	HB	Hematological	Hemoglbin	g/dL	baseline	Sysmex	XT1800i	14.41	2.18	1.4-168	149591	0.1563 (0.0081)	1.2966	1.5112	1.0494 (0.0154)	0.0966 (0.0301)	1.00198
19	HCT	Hematological	Hematocrit	%	baseline	Sysmex	XT1801i	43.26	4.91	3.86-440.7	144221	0.142 (0.008)	1.2798	1.447	1.0432 (0.0148)	0.0967 (0.0332)	1.00194
20	MCH	Hematological	mean corpuscular hemoglobin		baseline	Sysmex	XT1802i	30.54	1.86	14.6-54.9	136865	0.1202 (0.0126)	1.1715	1.3673	1.0339 (0.0166)	0.0922 (0.0453)	1.00125
21	MCHC	Hematological	mean corpuscular hemoglobin concentration		baseline	Sysmex	XT1803i	33.04	1.34	2.60-49.0	136908	0.0403 (0.0064)	1.0741	1.1164	1.0052 (0.0095)	0.0449 (0.0819)	1.00054
22	MCV	Hematological	mean corpuscular volume		baseline	Sysmex	XT1804i	91.28	4.26	51.9-131.7	137973	0.1481 (0.0128)	1.2299	1.464	1.0475 (0.0181)	0.1024 (0.0391)	1.00167
23	RBC	Hematological	Red blood cell	million per μL	baseline	Sysmex	XT1805i	4.74	0.46	0.82-8.81	144017	0.2023 (0.0107)	1.3477	1.6351	1.0549 (0.0188)	0.0865 (0.0296)	1.00241
24	RDW	Hematological	red blood cell distribution width		baseline	Sysmex	XT1806i	13.18	1.01	10.80-29.5	112084	0.1001 (0.0113)	1.1301	1.2467	1.0239 (0.0134)	0.0968 (0.0542)	1.00116
25	WBC	Hematological	White blood cell	thousand per μL	baseline	Sysmex	XT1807i	5.89	1.93	0.1-224.0	141488	0.1564 (0.0093)	1.3068	1.4937	1.0424 (0.0149)	0.0859 (0.0303)	1.00217
26	PLT	Hematological	Platelet	thousand per μL	baseline	Sysmex	XT1808i	250.76	57.5	2.8-3630	144147	0.2483 (0.0139)	1.3581	1.7377	1.0438 (0.0191)	0.0593 (0.0259)	1.00248
27	EOS	Hematological	Eosinophil	cells/mcL	baseline	Sysmex	XT1811i	2.3	2.22	0.10-73.0	122411	0.0527 (0.0074)	1.0864	1.1475	1.0177 (0.0105)	0.1201 (0.0713)	1.00071
28	SBP	Cardiovascular	Systolic blood pressure	mmHg	baseline			117.83	14.37	60-241	150933	0.1148 (0.0076)	1.2764	1.3699	1.0233 (0.0128)	0.0629 (0.0345)	1.00183
29	DBP	Cardiovascular	Diastolic blood pressure	mmHg	baseline			74.19	10.18	10-159	150930	0.0994 (0.0067)	1.2332	1.321	1.0223 (0.011)	0.0693 (0.0344)	1.00155
30	WT	Anthrometry	Weight	kg	baseline	MSRI	scale	65.87	12.05	32-170	153348	0.2345 (0.0096)	1.5808	1.8305	1.0878 (0.0156)	0.1058 (0.0188)	1.00379
31	HEIGHT	Anthrometry	Height	cm	baseline	MSRI	extensometer	166.81	8.39	130-198	153354	0.3466 (0.0152)	1.5845	2.1664	1.1008 (0.0208)	0.0864 (0.0179)	1.00381
32	BMI	Anthrometry	Body mass index	kg/m2	baseline	MSRI	calculated	23.55	3.19	12.91-58.82	153745	0.2079 (0.0092)	1.5364	1.7544	1.0785 (0.014)	0.1041 (0.0186)	1.00349
33	WAIST	Anthrometry	Waist circumference	cm	baseline	MSRI	tape measure	80.68	9.6	41-140	147483	0.1667 (0.0082)	1.4104	1.5636	1.0502 (0.0126)	0.089 (0.0223)	1.00278
34	SMOKA_MOD	Lifestyle	Smoking amount	Cigarette per day	baseline	MSRI	questionnaire	7.26	9.57	0-200	145368	0.0374 (0.0043)	1.1428	1.1474	1.0263 (0.0084)	0.1783 (0.0572)	1.00098
35	ALCO_AMOUNT	Lifestyle	Alcohol intake	g/day	baseline	MSRI	questionnaire	16.08	23.33	0-400	131743	0.0343 (0.0056)	1.0957	1.1234	1.0298 (0.0165)	0.2414 (0.1337)	1.00073
36	COFFA	Lifestyle	Coffee intake	number of coffee intake per week	baseline	MSRI	questionnaire	14.28	8.91	0.10-100	109689	0.0517 (0.0063)	1.1113	1.1328	1.0104 (0.0084)	0.0782 (0.0632)	1.00101
											mean	0.124	1.241	1.397	1.042
											median	0.117	1.233	1.369	1.042
											min	0.034	1.074	1.109	1.005
											max	0.347	1.584	2.166	1.101

## Sheet: ST2. Genome-wide significant lo
Trait	GenomicLocus	uniqID	rsID	chr	pos	p	start	end	nSNPs	nGWASSNPs	nIndSigSNPs	IndSigSNPs	nLeadSNPs	LeadSNPs	EFFECT_ALLELE	OTHER_ALLELE	BETA	SE	P	FREQ	N	Novel
LDL	1	1:16505320:A:G	rs1497406	1	16505320	2.87e-09	16493225	16733077	64	62	2	rs1497406;rs6676143	1	rs1497406	A	G	-0.0275365	0.0046365	2.87e-09	0.186334	152117	Known
LDL	2	1:18805048:A:G	rs12750779	1	18805048	1.52e-08	18784481	18811668	28	28	1	rs12750779	1	rs12750779	G	A	0.0331406	0.00585589	1.52e-08	0.10578	152117	Known
LDL	3	1:25829988:C:T	rs61775208	1	25829988	1.83e-22	25529038	25863694	267	245	4	rs61775208;rs28651843;rs2904832;rs181068505	1	rs61775208	C	T	0.0373956	0.00383509	1.83e-22	0.334568	152117	Known
LDL	4	1:43695653:C:T	rs622762	1	43695653	1.84e-09	43695653	43752824	32	30	1	rs622762	1	rs622762	C	T	-0.0289913	0.00482296	1.84e-09	0.16885	152117	Novel
LDL	5	1:55500429:A:G	rs2182833	1	55500429	7.26e-52	55459535	55902487	312	284	33	rs112304974;rs2479417;rs2495503;rs11206510;rs111421430;rs7546522;rs2182833;rs34524288;rs499718;rs2495482;rs117004014;rs41294821;rs191181573;rs565436;rs1165285;rs148816137;rs146225006;rs11803234;rs7551981;rs1165287;rs6663252;rs78784902;rs11801496;rs145793607;rs625619;rs12136600;rs10493176;rs6697048;rs7525503;rs144117194;rs187691542;rs142858913;rs3221067	10	rs112304974;rs2479417;rs11206510;rs2182833;rs2495482;rs565436;rs6663252;rs6697048;rs142858913;rs3221067	A	G	-0.0592355	0.00390921	7.26e-52	0.308493	152117	Known
LDL	6	1:62906034:T:TTA	rs150171344	1	62906034	1.66e-13	62891825	63204364	329	320	5	rs150171344;rs11297853;rs12239737;rs12024419;rs646179	1	rs150171344	T	TTA	-0.0315996	0.00428539	1.66e-13	0.23193	152117	Known
LDL	7	1:93628263:G:T	rs138438399	1	93628263	4.69e-18	92677976	93914829	337	331	10	rs566823268;rs11164796;rs371639666;rs575375355;rs2893225;rs3122323;rs2391154;rs34515593;rs375200757;rs138438399	2	rs566823268;rs138438399	T	G	0.141646	0.0163549	4.69e-18	0.0123359	152117	Known
LDL	8	1:109817590:G:T	rs12740374	1	109817590	5.61e-152	109602311	109935769	104	98	11	rs602265;rs41279716;rs144562537;rs111356003;rs12740374;rs35358959;rs141579773;rs658092;rs79482788;rs4970835;rs111491315	3	rs602265;rs12740374;rs4970835	T	G	-0.202695	0.00771902	5.61e-152	0.058192	152117	Known
LDL	9	1:196813826:C:G	rs77319612	1	196813826	2.44e-14	196363658	196944357	503	486	9	rs77319612;rs200045266;rs1021636;rs12029494;rs3753394;rs531067873;rs35352142;rs200636525;rs565916485	1	rs77319612	C	G	0.0292068	0.00383044	2.44e-14	0.332777	152117	Known
LDL	10	1:200254630:A:C	rs199999518	1	200254630	1.7e-11	200181847	200425542	307	297	8	rs72644156;rs11584219;rs11322493;rs843925;rs12031041;rs199999518;rs533849903;rs1880266	2	rs72644156;rs199999518	C	A	0.0301623	0.00448198	1.7e-11	0.204954	152117	Known
LDL	11	1:220970028:A:G	rs2642438	1	220970028	3.8e-31	220663511	220988242	30	28	5	rs12562963;rs2642438;rs883847;rs61830267;rs337179	3	rs12562963;rs2642438;rs61830267	A	G	-0.0584492	0.00503569	3.8e-31	0.151157	152117	Known
LDL	12	1:234853406:A:G	rs558971	1	234853406	4.14e-32	234627743	235110916	132	125	12	rs550497074;rs3043190;rs12070208;rs2031917;rs1772475;rs558971;rs640304;rs549209;rs545473578;rs10797566;rs7531062;rs3841840	6	rs550497074;rs12070208;rs558971;rs10797566;rs7531062;rs3841840	A	G	-0.0467579	0.00396417	4.14e-32	0.294921	152117	Known
LDL	13	1:246951890:G:T	rs12402095	1	246951890	1.11e-09	246873348	246955486	96	96	1	rs12402095	1	rs12402095	G	T	0.0307435	0.00504575	1.11e-09	0.151331	152117	Known
LDL	14	2:21252534:A:G	rs13306194	2	21252534	9.29e-112	20340806	21658749	793	762	53	rs1107851;rs35755926;rs7584270;rs11096646;rs75352129;rs116948525;rs57649402;rs6706783;rs4665710;rs952275;rs12997242;rs79390639;rs386397;rs56296027;rs4341893;rs13306194;rs72175268;rs111397565;rs35232827;rs1003177;rs548655573;rs67485423;rs312969;rs6146672;rs436566;rs35239705;rs79362220;rs55775005;rs6749418;rs10677819;rs141621989;rs75509845;rs74410908;rs588245;rs77023013;rs79192207;rs7566040;rs14673…	11	rs1107851;rs75352129;rs57649402;rs6706783;rs13306194;rs588245;rs191120307;rs71437406;rs75346744;rs72900462;rs6705624	A	G	-0.124641	0.00554843	9.29e-112	0.120328	152117	Known
LDL	15	2:23031614:C:T	rs78726795	2	23031614	1.39e-18	22547306	23071162	9	8	3	rs78726795;rs139431422;rs143786000	1	rs78726795	C	T	0.137173	0.0155915	1.39e-18	0.0136573	152117	Known
LDL	16	2:27730940:C:T	rs1260326	2	27730940	1.38e-12	27118679	27844601	240	235	9	rs62130501;rs7568733;rs542315789;rs1728918;rs1260326;rs553027038;rs4665985;rs2141372;rs71882946	2	rs62130501;rs1260326	C	T	-0.0257489	0.00363378	1.38e-12	0.449657	152117	Known
LDL	17	2:62839819:A:T	rs6731286	2	62839819	2.37e-30	62754115	64295267	908	901	37	rs6731286;rs184304345;rs4375852;rs5831643;rs73934272;rs360791;rs36061722;rs11125942;rs4671451;rs142973842;rs2162011;rs11696083;rs74526536;rs7581341;rs75110710;rs10714315;rs2263637;rs7601224;rs146569752;rs55945596;rs11695078;rs6756850;rs720193;rs34078377;rs12713462;rs67760665;rs577165044;rs13009169;rs12995820;rs372160888;rs10183479;rs35326152;rs35163781;rs11331152;rs6546038;rs560700373;rs565675836	3	rs6731286;rs13009169;rs6546038	A	T	-0.0444828	0.00388517	2.37e-30	0.315668	152117	Known
LDL	18	2:88483404:C:T	rs79758004	2	88483404	3.91e-11	88406491	88528324	16	16	4	rs79758004;rs141465440;rs1372299;rs78464354	1	rs79758004	C	T	-0.0386416	0.00584832	3.91e-11	0.106839	152117	Novel
LDL	19	2:158438856:A:G	rs12992758	2	158438856	4.55e-13	158412542	158481992	49	49	3	rs12992758;rs12466086;rs7587733	1	rs12992758	A	G	-0.0291018	0.00402059	4.55e-13	0.279512	152117	Known
LDL	20	3:136444121:G:GGTGT	rs149175839	3	136444121	4.97e-08	135798658	136495755	172	168	1	rs149175839	1	rs149175839	GGTGT	G	-0.0298792	0.00547986	4.97e-08	0.124299	152117	Known
LDL	21	4:3436588:A:G	rs13116176	4	3436588	1.82e-12	3386315	3482296	121	118	9	rs13116176;rs762861;rs1730794;rs59950280;rs13103813;rs10937926;rs9993029;rs4690104;rs1730769	1	rs13116176	A	G	-0.0256225	0.00363572	1.82e-12	0.441233	152117	Known
LDL	22	4:14876728:A:G	rs67079762	4	14876728	2.89e-10	14866897	14880274	23	21	1	rs67079762	1	rs67079762	G	A	0.0228465	0.00362376	2.89e-10	0.4485	152117	Novel
LDL	23	4:69948596:A:G	rs62296935	4	69948596	3.76e-17	69528156	70037892	568	528	7	rs7696472;rs538827433;rs1841043;rs4694089;rs4148259;rs62296935;rs7659138	2	rs7696472;rs62296935	A	G	-0.0325295	0.00386333	3.76e-17	0.325013	152117	Known
LDL	24	4:77420407:A:G	rs4493564	4	77420407	1.01e-12	77416627	77439728	46	43	2	rs4493564;rs5003588	1	rs4493564	A	G	0.0259411	0.00363885	1.01e-12	0.449473	152117	Known
LDL	25	4:79578251:C:T	rs118190473	4	79578251	2.69e-10	79578251	79619199	2	2	1	rs118190473	1	rs118190473	C	T	-0.0315303	0.00499252	2.69e-10	0.155561	152117	Novel
LDL	26	4:100447808:C:CT	rs145120945	4	100447808	2.02e-09	100442543	100662452	247	244	3	rs145120945;rs13130068;rs2851225	2	rs145120945;rs2851225	C	CT	0.022036	0.00367493	2.02e-09	0.404366	152117	Known
LDL	27	5:52180278:C:T	rs67715745	5	52180278	2.28e-08	52176949	52184357	6	4	1	rs67715745	1	rs67715745	C	T	0.030688	0.0054907	2.28e-08	0.123372	152117	Known
LDL	28	5:74909972:C:T	rs11748027	5	74909972	5.19e-148	74242884	75102943	1325	1259	69	rs10043960;rs7710706;rs3935470;rs144555307;rs145346226;rs145703086;rs144861578;rs112872913;rs541287684;rs10066707;rs7700484;rs10056811;rs13356670;rs11331996;rs371990233;rs10070207;rs72633971;rs576993245;rs253415;rs40059;rs35866218;rs7732100;rs66787104;rs55810502;rs11334083;rs4704187;rs148986776;rs545463835;rs71627084;rs12109556;rs145190565;rs151276809;rs76256805;rs79378147;rs117856392;rs11303220;…	12	rs10043960;rs144555307;rs144861578;rs10066707;rs145190565;rs76256805;rs79378147;rs11748027;rs16872670;rs375250735;rs112194443;rs258496	C	T	-0.0939378	0.0036256	5.19e-148	0.466118	152117	Known
LDL	29	5:131796922:A:G	rs11745587	5	131796922	1.71e-08	131755651	131810619	44	41	2	rs11745587;rs2057655	1	rs11745587	A	G	0.023153	0.00410592	1.71e-08	0.262032	152117	Known
LDL	30	5:156392082:A:C	rs4704826	5	156392082	5.59e-53	155403649	157270118	390	362	23	rs111458843;rs282465;rs3839272;rs79103005;rs561721181;rs36062561;rs77476137;rs6862213;rs75649139;rs73813903;rs4704820;rs1975026;rs139287852;rs4704826;rs12659077;rs17054104;rs5741954;rs66570722;rs143642966;rs4704727;rs113880648;rs117307561;rs466413	7	rs111458843;rs79103005;rs1975026;rs139287852;rs4704826;rs113880648;rs117307561	C	A	-0.0655301	0.00427732	5.59e-53	0.232469	152117	Known
LDL	31	6:12155899:A:G	rs219948	6	12155899	1.34e-08	12070027	12183952	23	19	1	rs219948	1	rs219948	A	G	0.0272869	0.00480359	1.34e-08	0.170796	152117	Known
LDL	32	6:28583377:C:CA	rs35627623	6	28583377	2.33e-18	25462110	29613163	1349	1267	47	rs60645096;rs9467684;rs11394562;rs9461297;rs6913042;rs2154220;rs71544657;rs1935234;rs61472021;rs28365923;rs198806;rs199573585;rs1884942;rs10573663;rs56392519;rs113336805;rs35741362;rs806786;rs35620003;rs140709483;rs7739987;rs62400840;rs10946878;rs12214820;rs151289341;rs553808954;rs35627623;rs117046150;rs73743654;rs16894948;rs571614169;rs371197734;rs200304903;rs58117324;rs140261685;rs1029328;rs734…	13	rs60645096;rs1935234;rs113336805;rs806786;rs35620003;rs12214820;rs151289341;rs553808954;rs35627623;rs459970;rs9257925;rs114553842;rs3131854	CA	C	0.0443859	0.00507848	2.33e-18	0.148517	152117	Known
LDL	33	6:33597592:A:G	rs62407630	6	33597592	2.93e-14	33224617	33835914	103	97	15	rs146471655;rs78581891;rs534430706;rs114972028;rs114485144;rs62407630;rs5875464;rs3998115;rs10081055;rs86715;rs4713641;rs72896160;rs33947742;rs58302400;rs9469619	4	rs146471655;rs62407630;rs72896160;rs9469619	A	G	0.0544848	0.00716776	2.93e-14	0.0689108	152117	Known
LDL	34	6:101299966:A:G	rs9498409	6	101299966	1.19e-14	100877241	101767682	732	719	17	rs240764;rs10485296;rs11155708;rs9498414;rs11345171;rs536222796;rs1894562;rs9322076;rs240763;rs9498409;rs2770334;rs2209936;rs9377270;rs9403891;rs1392969;rs201172822;rs10684305	2	rs240764;rs9498409	A	G	-0.029976	0.00388441	1.19e-14	0.319175	152117	Known
LDL	35	6:135419037:A:AC	rs375867652	6	135419037	4.69e-27	135399427	135459837	39	38	5	rs375867652;rs9483788;rs538261385;rs10710789;rs2210366	1	rs375867652	A	AC	-0.0415236	0.00385493	4.69e-27	0.324586	152117	Known
LDL	36	6:150254804:A:G	rs78366974	6	150254804	2.61e-08	150254804	150343619	133	122	1	rs78366974	1	rs78366974	A	G	0.020973	0.00376836	2.61e-08	0.354487	152117	Novel
LDL	37	6:161014107:C:T	rs13198987	6	161014107	9.69e-19	160400704	161118146	244	233	17	rs62440101;rs67754937;rs3777394;rs806383;rs715083;rs12192401;rs443043;rs9355287;rs2136675;rs13198987;rs4708876;rs1367211;rs140799884;rs12207195;rs73596816;rs141033257;rs75374409	8	rs62440101;rs67754937;rs3777394;rs806383;rs12192401;rs443043;rs13198987;rs73596816	T	C	-0.0320632	0.00362763	9.69e-19	0.458637	152117	Known
LDL	38	7:1128114:C:CA	rs34671385	7	1128114	3.01e-10	997686	1215893	175	165	3	rs2362529;rs34671385;rs117992627	2	rs2362529;rs34671385	C	CA	0.0604945	0.00960474	3.01e-10	0.036656	152117	Known
LDL	39	7:21597487:A:C	rs59509802	7	21597487	3.99e-27	21425395	21714298	334	317	23	rs2107449;rs201546758;rs147503948;rs11982520;rs10279793;rs35191071;rs6461564;rs6976865;rs59509802;rs11772101;rs12670798;rs73070433;rs2390543;rs575437991;rs60805935;rs66968075;rs7790091;rs12700292;rs72494316;rs2390541;rs112373177;rs12154731;rs6461583	4	rs2107449;rs147503948;rs59509802;rs2390541	C	A	0.0456699	0.004234	3.99e-27	0.239664	152117	Known
LDL	40	7:26022414:A:C	rs7780562	7	26022414	2.59e-24	25944480	26391595	407	398	18	rs7807404;rs4722555;rs79834517;rs7780562;rs2893236;rs2893237;rs11977893;rs67978834;rs1966840;rs4389834;rs4719841;rs4722553;rs7803845;rs73068467;rs368663200;rs13223506;rs11435276;rs7784736	4	rs7807404;rs7780562;rs7803845;rs368663200	A	C	0.0401902	0.00395021	2.59e-24	0.299855	152117	Known
LDL	41	7:73004315:C:T	rs145099458	7	73004315	1.1e-23	72809618	73059019	159	148	6	rs145099458;rs34060476;rs35814008;rs42129;rs553190206;rs34537423	1	rs145099458	T	C	0.0619476	0.00617492	1.1e-23	0.0949039	152117	Known
LDL	42	7:75667740:A:ATTCT	rs35261977	7	75667740	1.03e-08	75614777	75843524	75	74	1	rs35261977	1	rs35261977	A	ATTCT	0.0215901	0.00377109	1.03e-08	0.357353	152117	Known
LDL	43	7:97939987:A:T	rs2906184	7	97939987	1.84e-13	97846435	98042527	66	66	6	rs2906184;rs1635612;rs1688605;rs7783611;rs2291750;rs1045916	1	rs2906184	A	T	-0.0323636	0.00439721	1.84e-13	0.215393	152117	Known
LDL	44	7:100242411:A:G	rs7383856	7	100242411	1.93e-08	100227353	100242411	2	2	1	rs7383856	1	rs7383856	G	A	-0.0205083	0.00365037	1.93e-08	0.425508	152117	Known
LDL	45	8:10633960:C:T	rs28564979	8	10633960	1.64e-12	10568424	10688661	235	228	2	rs28564979;rs10110624	1	rs28564979	T	C	-0.0266359	0.0037715	1.64e-12	0.355887	152117	Known
LDL	46	8:19830921:C:T	rs10096633	8	19830921	5.1e-18	19788675	19935226	284	274	6	rs10096633;rs4464984;rs67177715;rs13439782;rs13281248;rs249	1	rs10096633	T	C	0.0474375	0.00548334	5.1e-18	0.123681	152117	Known
LDL	47	8:55440068:C:T	rs10104997	8	55440068	6.61e-13	55406067	55472515	27	25	3	rs10104997;rs7827437;rs28387039	1	rs10104997	T	C	0.0308882	0.00429758	6.61e-13	0.227272	152117	Known
LDL	48	8:59406490:C:T	rs112784971	8	59406490	8.87e-35	59160746	59565073	417	409	27	rs11785815;rs61011094;rs7842117;rs375370415;rs71557726;rs201898683;rs10086874;rs16923500;rs10504255;rs8192872;rs59902494;rs34092271;rs4612330;rs13263780;rs62512876;rs112784971;rs1457042;rs3824260;rs557542796;rs58586560;rs7840932;rs28623575;rs2634531;rs77608120;rs146647649;rs532856570;rs7840670	2	rs11785815;rs112784971	T	C	-0.0486655	0.00395602	8.87e-35	0.298464	152117	Known
LDL	49	8:116658583:G:T	rs2737245	8	116658583	9.7e-27	116631278	116816165	124	122	6	rs2737245;rs13277568;rs13280592;rs2721937;rs2737229;rs55780214	1	rs2737245	T	G	-0.0430615	0.00402275	9.7e-27	0.280107	152117	Known
LDL	50	8:126490972:A:T	rs2954029	8	126490972	2.28e-48	126447844	126526063	170	161	18	rs17663005;rs34615302;rs6988140;rs33924196;rs75549537;rs62523861;rs2954029;rs13258507;rs10555326;rs374077976;rs6993155;rs33976095;rs10216723;rs4871602;rs12674939;rs28601761;rs10956251;rs115038899	4	rs17663005;rs2954029;rs28601761;rs10956251	A	T	0.0531963	0.00364002	2.28e-48	0.442508	152117	Known
LDL	51	8:145040856:G:T	rs11781667	8	145040856	8.3e-09	144992862	145082187	152	141	3	rs11781667;rs6988767;rs74933891	1	rs11781667	T	G	0.0335162	0.00581659	8.3e-09	0.108597	152117	Known
LDL	52	9:2640759:A:G	rs3780181	9	2640759	6.5e-09	2625172	2640759	6	5	2	rs3780181;rs7044107	1	rs3780181	G	A	-0.0353211	0.00608642	6.5e-09	0.0975138	152117	Known
LDL	53	9:107661742:A:C	rs2740488	9	107661742	3.86e-31	107556416	107672526	154	152	13	rs5007363;rs4149311;rs36050540;rs2472386;rs10583465;rs59237458;rs12341993;rs2740488;rs3905001;rs13284054;rs2791948;rs2740492;rs562034939	4	rs5007363;rs4149311;rs10583465;rs2740488	C	A	-0.0480549	0.0041407	3.86e-31	0.255718	152117	Known
LDL	54	9:112203568:T:TTA	rs79420384	9	112203568	4.61e-12	112196840	112329709	113	113	4	rs79420384;rs5899847;rs58272963;rs35551118	1	rs79420384	T	TTA	-0.0270349	0.00390845	4.61e-12	0.310324	152117	Known
LDL	55	9:130769385:C:T	rs79426327	9	130769385	1.75e-27	130674161	130791937	168	160	9	rs79426327;rs7873657;rs551938126;rs78021228;rs71381706;rs5900780;rs59857465;rs59775076;rs3053699	1	rs79426327	T	C	0.0505982	0.0046582	1.75e-27	0.183964	152117	Known
LDL	56	9:131508118:T:TTTTA	rs144981454	9	131508118	1.72e-10	131465481	131659724	11	5	1	rs144981454	1	rs144981454	T	TTTTA	-0.0458553	0.00718205	1.72e-10	0.0678392	152117	Known
LDL	57	9:136146597:C:T	rs550057	9	136146597	7.77e-100	136043738	136402345	575	557	40	rs7028269;rs2073870;rs71483203;rs6597608;rs13300535;rs4424335;rs7044125;rs9411465;rs10901251;rs12378537;rs140838326;rs185748058;rs8176720;rs117829128;rs117251675;rs146316420;rs8176671;rs8176635;rs7030248;rs633862;rs1927311;rs77843399;rs3205136;rs4962113;rs657152;rs550057;rs7025162;rs512624;rs150150366;rs35945091;rs2301611;rs117706705;rs9411475;rs886090;rs3124753;rs4962150;rs58657113;rs2073937;rs1…	10	rs7028269;rs6597608;rs140838326;rs185748058;rs117251675;rs8176671;rs550057;rs886090;rs2073937;rs1008250	T	C	0.0869178	0.00409802	7.77e-100	0.262216	152117	Known
LDL	58	10:74712546:C:T	rs7898735	10	74712546	5.71e-55	74002977	75391217	1464	1427	35	rs78766394;rs7897548;rs7917581;rs35126406;rs12098692;rs530552038;rs11297602;rs35593530;rs72461335;rs877767;rs75976723;rs7898735;rs7915569;rs201515888;rs12573039;rs57265585;rs181430568;rs202158084;rs201132188;rs3736517;rs7901429;rs12644;rs199527405;rs563212307;rs12218699;rs3009550;rs113135978;rs112487245;rs147499458;rs57523650;rs11816594;rs78295286;rs11000468;rs2395052;rs2140935	4	rs78766394;rs7898735;rs2395052;rs2140935	C	T	-0.0665473	0.00426162	5.71e-55	0.236279	152117	Known
LDL	59	10:113940329:C:T	rs2792751	10	113940329	5.16e-38	113901194	114192285	330	318	12	rs78880873;rs10885313;rs10885314;rs2792751;rs11446981;rs7913485;rs2419608;rs11195851;rs57594838;rs41313475;rs79551489;rs58854276	5	rs78880873;rs2792751;rs7913485;rs57594838;rs79551489	T	C	0.0503369	0.0039053	5.16e-38	0.308236	152117	Known
LDL	60	10:118397894:A:G	rs4751996	10	118397894	1.02e-12	118380629	118417453	35	33	2	rs4751996;rs3214321	1	rs4751996	G	A	0.0292251	0.00409991	1.02e-12	0.263416	152117	Known
LDL	61	11:5684402:C:G	rs1976339	11	5684402	3.07e-12	5684072	5714200	41	40	4	rs1976339;rs36084911;rs3824949;rs77628708	1	rs1976339	G	C	-0.0255385	0.00366166	3.07e-12	0.4192	152117	Known
LDL	62	11:18632984:C:T	rs10128711	11	18632984	8.72e-16	18489360	18711535	285	277	16	rs10128711;rs10832951;rs553678586;rs11024757;rs2121389;rs10832969;rs543763192;rs56086990;rs10766486;rs34170647;rs139183744;rs548276343;rs1979051;rs72881319;rs5790042;rs75168329	2	rs10128711;rs75168329	C	T	0.0292128	0.00363181	8.72e-16	0.448704	152117	Known
LDL	63	11:61631690:C:T	rs77466626	11	61631690	9.81e-20	61389172	61680870	228	160	14	rs77466626;rs174450;rs174455;rs174466;rs528285;rs61896068;rs198423;rs3825036;rs520987;rs198476;rs9326418;rs93923;rs174609;rs11605884	1	rs77466626	T	C	-0.033381	0.00367185	9.81e-20	0.419657	152117	Known
LDL	64	11:67191449:C:T	rs1790747	11	67191449	2.29e-11	66853170	67288594	186	176	5	rs1790747;rs2302264;rs11819880;rs66535406;rs79890820	1	rs1790747	C	T	-0.0261455	0.00391054	2.29e-11	0.308342	152117	Known
LDL	65	11:116661392:A:C	rs2075291	11	116661392	1.52e-16	116590039	116664776	31	31	2	rs918143;rs2075291	2	rs918143;rs2075291	A	C	-0.0557421	0.00675237	1.52e-16	0.077848	152117	Known
LDL	66	11:118445473:A:AT	rs150318642	11	118445473	2.96e-21	118316960	118474719	152	151	6	rs150318642;rs11216919;rs11216920;rs532991008;rs34888107;rs11436622	1	rs150318642	A	AT	0.0345603	0.00365177	2.96e-21	0.434442	152117	Known
LDL	67	11:126234820:C:G	rs78689694	11	126234820	2.9e-27	126058625	126289677	231	230	11	rs78230040;rs7928577;rs3851111;rs35290990;rs3017011;rs240541;rs78689694;rs542822489;rs7948413;rs143017438;rs12804228	3	rs78230040;rs78689694;rs12804228	C	G	0.0445595	0.00411983	2.9e-27	0.261457	152117	Known
LDL	68	12:9098995:G:GAAC	ss1388090400	12	9098995	3.23e-13	9054671	9119414	18	18	2	ss1388090400;ss1388090958	1	ss1388090400	GAAC	G	-0.0286542	0.00393358	3.23e-13	0.304539	152117	Known
LDL	69	12:40519991:C:T	rs17458613	12	40519991	1.05e-10	40500860	40731214	89	77	1	rs17458613	1	rs17458613	T	C	0.0244891	0.00379085	1.05e-10	0.348541	152117	Known
LDL	70	12:100890318:A:G	rs79073069	12	100890318	8.86e-21	100781747	101044202	254	250	12	rs79073069;rs35737;rs199583019;rs11110364;rs183087502;rs1536464;rs7955221;rs12297839;rs113993739;rs36053003;rs138819500;rs11110445	3	rs79073069;rs113993739;rs11110445	A	G	0.037321	0.00399206	8.86e-21	0.28744	152117	Known
LDL	71	12:109905368:A:C	rs6606725	12	109905368	5.45e-10	109888158	110042348	66	66	1	rs6606725	1	rs6606725	A	C	0.0245377	0.00395415	5.45e-10	0.31202	152117	Known
LDL	72	12:112433843:C:CAA	rs542708379	12	112433843	7.32e-14	111586426	112986747	474	436	8	rs61020614;rs916683;rs11065836;rs377412803;rs11065904;rs11066084;rs2339905;rs542708379	3	rs61020614;rs377412803;rs542708379	C	CAA	-0.027264	0.00364392	7.32e-14	0.44003	152117	Known
LDL	73	12:121416650:A:C	rs1169288	12	121416650	5.9e-22	121144865	121489586	430	404	15	rs1169288;rs1169291;rs1169296;rs4403877;rs10774580;rs10083043;rs33922529;rs199634720;rs10849823;rs11433243;rs7970807;rs71076693;rs111357179;rs200590538;rs75120719	2	rs1169288;rs75120719	C	A	0.0349446	0.00362827	5.9e-22	0.480781	152117	Known
LDL	74	12:123851874:C:T	rs28498205	12	123851874	4.34e-20	123156551	123914162	975	925	21	rs533987177;rs2271050;rs112158505;rs11060725;rs646001;rs493623;rs28498205;rs66571493;rs28508025;rs28699127;rs10848076;rs541028634;rs884956;rs11613128;rs542748087;rs555382559;rs200868180;rs79050634;rs545944754;rs62719360;rs574774202	2	rs533987177;rs28498205	C	T	0.0362908	0.00395352	4.34e-20	0.297012	152117	Known
LDL	75	12:125315647:A:G	rs7485656	12	125315647	6.02e-12	125308682	125380232	23	18	2	rs7485656;rs67053123	2	rs7485656;rs67053123	A	G	-0.0264739	0.00384837	6.02e-12	0.328957	152117	Known
LDL	76	13:32944056:G:T	rs9634672	13	32944056	6.46e-24	32873175	32987134	111	111	12	rs9634672;rs206147;rs11291838;rs61946991;rs1207952;rs206320;rs74189161;rs762891;rs9562605;rs206077;rs371428871;rs11327981	1	rs9634672	T	G	-0.037249	0.00369363	6.46e-24	0.395607	152117	Known
LDL	77	13:114548163:C:G	rs9577923	13	114548163	1.13e-14	114541617	114565889	46	38	2	rs9577923;rs6602910	1	rs9577923	G	C	0.0303281	0.00392655	1.13e-14	0.305212	152117	Known
LDL	78	14:24872209:C:T	rs6573778	14	24872209	2.34e-09	24871530	24887302	13	13	2	rs6573778;rs36012880	1	rs6573778	T	C	0.0475133	0.00795574	2.34e-09	0.054514	152117	Known
LDL	79	14:31736957:C:T	rs11851473	14	31736957	3.18e-08	31723259	31894802	59	59	1	rs11851473	1	rs11851473	C	T	-0.0236003	0.00426673	3.18e-08	0.234606	152117	Known
LDL	80	14:70245193:A:G	rs2296651	14	70245193	7.61e-11	70245193	70639684	11	10	2	rs2296651;rs80183331	2	rs2296651;rs80183331	A	G	-0.0764557	0.0117478	7.61e-11	0.0242116	152117	Known
LDL	81	14:75191772:T:TA	rs34861456	14	75191772	3.15e-15	75125540	75407372	245	243	8	rs34861456;rs34464875;rs12878502;rs10144845;rs57808456;rs57279878;rs2286914;rs58400747	1	rs34861456	TA	T	-0.0285654	0.00362285	3.15e-15	0.459294	152117	Known
LDL	82	15:53088423:A:T	rs3858909	15	53088423	1.66e-15	53070141	53101886	35	35	3	rs3858909;rs6493583;rs7180600	1	rs3858909	T	A	-0.0401284	0.00503839	1.66e-15	0.151068	152117	Known
LDL	83	15:58723939:A:G	rs2070895	15	58723939	1.54e-37	58561006	58743709	165	159	24	rs72739147;rs261291;rs576650681;rs76262110;rs174418;rs12708454;rs56903760;rs28528324;rs62000869;rs422137;rs8025065;rs66888404;rs1601935;rs4775042;rs11852978;rs17821274;rs2070895;rs8033940;rs261342;rs8043310;rs261338;rs572410;rs686958;rs11635491	4	rs72739147;rs261291;rs11852978;rs2070895	A	G	0.0465906	0.00363844	1.54e-37	0.44521	152117	Known
LDL	84	16:11695297:A:G	rs1544678	16	11695297	1.35e-11	11678150	11711143	89	83	2	rs1544678;rs11642869	1	rs1544678	G	A	0.0244118	0.00360961	1.35e-11	0.476679	152117	Known
LDL	85	16:55866378:C:T	rs9921399	16	55866378	6.74e-11	55866337	55880874	10	10	2	rs9921399;rs11860488	1	rs9921399	T	C	-0.0237418	0.00363784	6.74e-11	0.446111	152117	Known
LDL	86	16:56994244:T:TA	rs36229491	16	56994244	3.73e-18	56985514	57019106	38	37	5	rs36229491;rs708272;rs1532625;rs2303790;rs9926440	2	rs36229491;rs9926440	TA	T	0.0415679	0.00478529	3.73e-18	0.170484	152117	Known
LDL	87	16:69848772:A:G	rs12598642	16	69848772	4.66e-08	69556583	69883761	64	62	1	rs12598642	1	rs12598642	G	A	-0.0291108	0.00532785	4.66e-08	0.132014	152117	Known
LDL	88	16:72079657:C:T	rs77303550	16	72079657	1.42e-77	71279104	72908020	1509	1469	65	rs4149497;rs74249746;rs2270828;rs140775247;rs116894978;rs12927205;rs117773565;rs12597159;rs8050871;rs140200781;rs11307473;rs371726738;rs7200447;rs12925901;rs7198936;rs369844976;rs28370955;rs3841242;rs200435297;rs148809817;rs143638926;rs540090773;rs35069141;rs9939911;rs142933570;rs77751828;rs184643955;rs148582489;rs7185027;rs143668592;rs77303550;rs34042070;rs142710267;rs7202323;rs12930285;rs811052…	13	rs4149497;rs140200781;rs371726738;rs369844976;rs3841242;rs143638926;rs143668592;rs77303550;rs117822808;rs534376243;rs72787084;rs811048;rs28658285	T	C	-0.0779226	0.00417954	1.42e-77	0.248631	152117	Known
LDL	89	16:88570013:C:G	rs75874899	16	88570013	1.83e-08	88563924	88587278	26	22	1	rs75874899	1	rs75874899	C	G	0.0431278	0.00766392	1.83e-08	0.0594772	152117	Known
LDL	90	17:7063650:C:T	rs72837682	17	7063650	2.86e-16	7063650	7187123	51	49	4	rs72837682;rs12945886;rs142122735;rs2654189	2	rs72837682;rs2654189	C	T	-0.0301372	0.00368464	2.86e-16	0.401563	152117	Known
LDL	91	17:26718592:C:T	rs9913833	17	26718592	4.85e-20	26350420	26740139	145	142	4	rs9913833;rs35851984;rs34626243;rs6505076	1	rs9913833	C	T	-0.0381672	0.00416337	4.85e-20	0.252549	152117	Known
LDL	92	17:34905408:A:G	rs9906189	17	34905408	1.38e-08	34839662	34951204	18	18	2	rs9906189;rs200417720	1	rs9906189	G	A	0.020916	0.00368522	1.38e-08	0.396363	152117	Novel
LDL	93	17:45771933:C:G	rs62074055	17	45771933	2.37e-16	45374795	45800308	259	255	9	rs62074055;rs9893629;rs9905308;rs62074459;rs376328681;rs112728196;rs554368435;rs538733982;rs11301327	1	rs62074055	C	G	0.0322019	0.00392628	2.37e-16	0.305807	152117	Known
LDL	94	17:67196143:C:T	rs60066663	17	67196143	2.39e-23	66977268	67321498	258	247	8	rs4968828;rs1024670;rs2302134;rs60066663;rs333937;rs35431740;rs143106156;rs538596714	2	rs4968828;rs60066663	C	T	-0.0360101	0.00361714	2.39e-23	0.485008	152117	Known
LDL	95	18:47118398:C:T	rs9958734	18	47118398	8.66e-27	47068878	47182664	161	156	20	rs9958734;rs9955201;rs11082765;rs7229377;rs34802337;rs74726706;rs11082769;rs12955369;rs11662596;rs17798991;rs1943681;rs11661190;rs4939880;rs61302953;rs11411497;rs1943973;rs948937;rs10438978;rs1943970;rs4939887	4	rs9958734;rs17798991;rs61302953;rs1943970	C	T	0.0388855	0.0036291	8.66e-27	0.454088	152117	Known
LDL	96	19:5841356:G:T	rs3760775	19	5841356	2.87e-09	5817218	5844792	17	15	2	rs3760775;rs10420107	1	rs3760775	T	G	0.0227667	0.00383352	2.87e-09	0.329694	152117	Known
LDL	97	19:11242307:C:G	rs2738464	19	11242307	9.5e-180	10044788	11680191	1135	1089	108	rs8108722;rs10408934;rs76359824;rs12979469;rs3745242;rs528114656;rs62130043;rs77997860;rs1975161;rs75620751;rs79739259;rs5827110;rs11668706;rs117977074;rs1541596;rs571498102;rs35467336;rs373093467;rs28729258;rs146888416;rs4804546;rs78405396;rs111507069;rs73007599;rs56335280;rs73011362;rs58592246;rs535966052;rs555456776;rs138937731;rs59565131;rs11667264;rs116886614;rs688;rs2569546;rs2304182;rs2738…	21	rs8108722;rs10408934;rs1975161;rs28729258;rs73007599;rs555456776;rs138937731;rs116886614;rs688;rs201820139;rs2738464;rs72658879;rs12460253;rs141593507;rs111289308;rs112073805;rs440677;rs537082202;rs12609039;rs2278426;rs322127	G	C	-0.114072	0.00399021	9.5e-180	0.288508	152117	Known
LDL	98	19:14179081:A:G	rs138817632	19	14179081	1.23e-08	14169134	14195483	36	25	1	rs138817632	1	rs138817632	G	A	-0.0208945	0.00366844	1.23e-08	0.414467	152117	Known
LDL	99	19:15804750:C:T	rs12986015	19	15804750	2.5e-10	15781481	15952504	163	158	3	rs12986015;rs573966762;rs372230557	1	rs12986015	C	T	-0.0246255	0.00389215	2.5e-10	0.313962	152117	Known
LDL	100	19:17246737:A:T	rs11086054	19	17246737	2.35e-08	17232499	17258828	13	13	1	rs11086054	1	rs11086054	T	A	-0.0208091	0.00372649	2.35e-08	0.375027	152117	Known
LDL	101	20:17844492:G:T	rs2618567	20	17844492	1.68e-25	17539037	17851119	170	143	20	rs117412296;rs7261477;rs76597890;rs6075229;rs12625919;rs75647604;rs2745824;rs2745833;rs6111692;rs392046;rs6136199;rs623628;rs11087229;rs56303705;rs6136208;rs2328223;rs8182762;rs2618568;rs34507316;rs2618567	4	rs117412296;rs75647604;rs8182762;rs2618567	G	T	0.039653	0.00379928	1.68e-25	0.340501	152117	Known
LDL	102	20:34123161:C:CT	rs587655804	20	34123161	4.75e-08	34033548	34170174	110	106	1	rs587655804	1	rs587655804	CT	C	-0.0249907	0.00457682	4.75e-08	0.193239	152117	Known
LDL	103	20:39826928:A:G	rs6124328	20	39826928	2.32e-24	39143298	39996294	389	379	12	rs6129648;rs6029202;rs4812439;rs2865505;rs2865509;rs35371372;rs2179371;rs79193019;rs568284480;rs34984215;rs6124328;rs6129728	4	rs6129648;rs2865509;rs35371372;rs6124328	A	G	-0.0469665	0.0046114	2.32e-24	0.189006	152117	Known
LDL	104	20:44607601:A:G	rs6104410	20	44607601	1.79e-09	44533110	44610737	30	28	1	rs6104410	1	rs6104410	G	A	0.0219253	0.00364476	1.79e-09	0.434544	152117	Known
LDL	105	22:30412220:A:G	rs13055998	22	30412220	2.5e-11	30120121	30603574	184	175	3	rs13055998;rs5752955;rs199950221	1	rs13055998	G	A	0.0433185	0.00649105	2.5e-11	0.084905	152117	Known
LDL	106	22:42517471:A:T	rs5758586	22	42517471	1.09e-11	42000281	42683997	211	208	2	rs5758586;rs86669	1	rs5758586	T	A	0.0246265	0.00362483	1.09e-11	0.463065	152117	Known
LDL	107	22:45702294:A:T	rs2742641	22	45702294	5.55e-13	45685002	45845629	214	208	9	rs2742641;rs11704481;rs16993867;rs9614459;rs6007026;rs5765365;rs5764733;rs55651132;rs4823288	1	rs2742641	T	A	0.0274056	0.00380053	5.55e-13	0.344735	152117	Known
LDL	108	22:46615880:C:T	rs1800234	22	46615880	7.69e-09	46615880	46615880	1	1	1	rs1800234	1	rs1800234	C	T	-0.0478016	0.00827715	7.69e-09	0.0501259	152117	Known
TG	1	1:63145439:A:G	rs11208004	1	63145439	1.12e-76	62848090	63402166	638	611	22	rs945170;rs13375306;rs60500353;rs1183851;rs1168116;rs12563557;rs12124310;rs61614922;rs56120442;rs80148997;rs11208004;rs7526446;rs34289527;rs12044009;rs55924040;rs58336065;rs76176236;rs66892340;rs138271600;rs567388328;rs7513520;rs4915857	5	rs945170;rs56120442;rs11208004;rs567388328;rs4915857	A	G	-0.0817297	0.00440991	1.12e-76	0.175108	152135	Known
TG	2	1:154255973:C:T	rs4845368	1	154255973	9.36e-13	153753079	154260361	421	405	10	rs4845368;rs113142203;rs112871118;rs570085961;rs569070955;rs7547009;rs111357219;rs536068670;rs4446955;rs3811453	1	rs4845368	T	C	0.0241423	0.00338144	9.36e-13	0.440592	152135	Known
TG	3	1:177950031:C:T	rs7531743	1	177950031	3.07e-08	177937738	177965223	58	58	1	rs7531743	1	rs7531743	C	T	0.01863	0.00336456	3.07e-08	0.45365	152135	Known
TG	4	1:230294715:A:C	rs4846913	1	230294715	1.6e-22	230132808	230408512	234	219	9	rs10864759;rs12077926;rs67628420;rs4846913;rs11122449;rs590820;rs35498929;rs1555290;rs75343566	5	rs10864759;rs67628420;rs4846913;rs1555290;rs75343566	A	C	-0.0445821	0.00456584	1.6e-22	0.160565	152135	Known
TG	5	2:20371167:C:T	rs907868	2	20371167	1.66e-15	20328149	20415168	106	105	9	rs907868;rs11096642;rs2881926;rs7584270;rs149366507;rs1131351;rs13019898;rs369828501;rs3771235	2	rs907868;rs3771235	T	C	-0.028168	0.00353681	1.66e-15	0.340165	152135	Known
TG	6	2:21252534:A:G	rs13306194	2	21252534	6.13e-50	21050729	21537851	528	486	33	rs4502373;rs4296389;rs57947200;rs1042031;rs56028521;rs12710750;rs1318005;rs693;rs679899;rs312949;rs35112647;rs386397;rs4075673;rs12713956;rs13306194;rs72175268;rs11893021;rs35232827;rs1003177;rs6146672;rs436566;rs79362220;rs11676360;rs75509845;rs17240441;rs66984774;rs79390639;rs112685566;rs10166647;rs1367117;rs71437406;rs7598331;rs77023013	6	rs4502373;rs1318005;rs12713956;rs13306194;rs17240441;rs71437406	A	G	-0.0764106	0.00514254	6.13e-50	0.120439	152135	Known
TG	7	2:27730940:C:T	rs1260326	2	27730940	0	27098766	28417799	1112	1070	71	rs1275514;rs17006049;rs1728918;rs78571174;rs4666001;rs12475067;rs12617848;rs13035643;rs10181777;rs7568733;rs34619033;rs58558379;rs58546653;rs6741646;rs71401561;rs77748253;rs142294328;rs7606605;rs1275539;rs74684611;rs74867758;rs3817588;rs2304679;rs139902129;rs141198923;rs141875753;rs140391935;rs118092493;rs192605438;rs140257887;rs146175795;rs201430114;rs184409007;rs139088467;rs8179213;rs34502053;r…	16	rs1275514;rs77748253;rs74684611;rs139902129;rs140391935;rs140257887;rs146175795;rs8179213;rs1260326;rs202095187;rs117655217;rs570040966;rs148824274;rs71441096;rs145834601;rs76723291	C	T	-0.128116	0.00336983	0	0.44985	152135	Known
TG	8	2:88431277:C:T	rs75544767	2	88431277	1.61e-08	88431277	88497843	4	4	1	rs75544767	1	rs75544767	C	T	-0.0390705	0.00691532	1.61e-08	0.0624708	152135	Novel
TG	9	2:121448688:A:G	rs2167501	2	121448688	7.21e-09	121429409	121483785	73	73	1	rs2167501	1	rs2167501	A	G	-0.0303578	0.0052469	7.21e-09	0.114983	152135	Known
TG	10	2:227036911:C:T	rs62188784	2	227036911	6.69e-09	227036553	227117778	57	56	1	rs62188784	1	rs62188784	T	C	-0.035878	0.00618734	6.69e-09	0.0798534	152135	Known
TG	11	3:12170251:C:T	rs13064956	3	12170251	1.69e-11	12027240	12396955	276	269	4	rs13064956;rs310749;rs13065423;rs183181489	1	rs13064956	C	T	-0.0321107	0.00477078	1.69e-11	0.144221	152135	Known
TG	12	3:136412580:A:T	rs12330725	3	136412580	6.93e-11	135798658	136500733	334	325	3	rs12330725;rs553018;rs711975	1	rs12330725	T	A	-0.0321406	0.00492796	6.93e-11	0.133631	152135	Known
TG	13	3:172587754:G:T	rs55910219	3	172587754	1.4e-08	172587754	172588610	2	2	1	rs55910219	1	rs55910219	G	T	-0.0274117	0.00483196	1.4e-08	0.139067	152135	Known
TG	14	4:3447156:C:T	rs4690098	4	3447156	3.9e-44	3262699	3535927	362	352	27	rs4690098;rs1730794;rs59950280;rs10031530;rs13103813;rs10937927;rs6850707;rs9993109;rs576150526;rs4690104;rs2699434;rs2699411;rs149402347;rs3129328;rs372996302;rs12641989;rs3748036;rs4690096;rs874418;rs555174274;rs3752439;rs75501914;rs11730455;rs73193388;rs151028888;rs13118673;rs2239737	3	rs4690098;rs75501914;rs13118673	T	C	-0.0468396	0.00336135	3.9e-44	0.454067	152135	Known
TG	15	4:17865865:A:T	rs73098804	4	17865865	1.92e-13	17788715	18036793	64	58	2	rs73098804;rs145087631	1	rs73098804	A	T	0.0317644	0.00431925	1.92e-13	0.185036	152135	Known
TG	16	4:69532128:A:G	rs1531022	4	69532128	2.27e-11	69532128	70038764	358	314	4	rs1531022;rs1841043;rs59876806;rs11931182	2	rs1531022;rs59876806	A	G	0.0224033	0.00335011	2.27e-11	0.494373	152135	Known
TG	17	4:88032096:A:T	rs75921854	4	88032096	7.92e-20	87831092	88301406	366	352	14	rs75921854;rs574895223;rs4577539;rs538856327;rs72670104;rs10029254;rs113668019;rs373381316;rs546194198;rs1471251;rs17012334;rs17012368;rs577847053;rs3822041	1	rs75921854	A	T	0.0318828	0.00349811	7.92e-20	0.354649	152135	Known
TG	18	5:55810305:A:T	rs256904	5	55810305	7.74e-18	55780331	55823055	63	59	6	rs256904;rs455660;rs154254;rs7712385;rs173443;rs27984	1	rs256904	A	T	-0.0288591	0.00335441	7.74e-18	0.486643	152135	Known
TG	19	5:130861874:C:T	rs2189383	5	130861874	1.95e-08	130433698	131320462	28	28	2	rs2189383;rs12655084	1	rs2189383	T	C	0.0241107	0.00429279	1.95e-08	0.187919	152135	Known
TG	20	5:156398169:C:G	rs1501908	5	156398169	9.45e-40	155941810	156483396	247	239	16	rs4080412;rs466413;rs3839272;rs284445;rs138086322;rs157678;rs1501908;rs77476137;rs4704831;rs17054104;rs45439103;rs4704727;rs36062561;rs6862213;rs73813903;rs79103005	4	rs4080412;rs157678;rs1501908;rs6862213	G	C	-0.0523505	0.00396762	9.45e-40	0.232455	152135	Known
TG	21	6:16219422:A:G	rs7750030	6	16219422	2.18e-08	16203561	16278507	36	36	1	rs7750030	1	rs7750030	G	A	-0.0261072	0.0046646	2.18e-08	0.152006	152135	Novel
TG	22	6:28833240:C:T	rs117221566	6	28833240	2.54e-29	25415117	29613163	2138	1990	105	rs9467515;rs6905021;rs79663265;rs144136704;rs138509202;rs34213356;rs199573585;rs28393611;rs75524473;rs1935234;rs61472021;rs9467711;rs56139485;rs6929846;rs1884942;rs9467788;rs78975171;rs56031214;rs6913042;rs62392668;rs5875089;rs9379832;rs9393688;rs542447278;rs2050946;rs67575965;rs114704433;rs202000098;rs59315883;rs201082719;rs35741362;rs139240278;rs9467714;rs3799380;rs2504587;rs9468068;rs539797370…	23	rs9467515;rs79663265;rs28393611;rs56031214;rs5875089;rs67575965;rs9467714;rs9358928;rs3857549;rs10946878;rs34981116;rs140709483;rs201758022;rs202228158;rs527953124;rs442439;rs117221566;rs577737909;rs33994709;rs2158281;rs1592409;rs2235698;rs71554976	C	T	0.0817439	0.00727135	2.54e-29	0.0568607	152135	Known
TG	23	6:33375130:A:G	rs56369265	6	33375130	2.19e-24	33173842	36316880	914	834	71	rs213196;rs439205;rs2854028;rs56369265;rs86715;rs210192;rs210194;rs113150229;rs210200;rs78026454;rs62407630;rs7757800;rs2296340;rs72880510;rs34460651;rs13214793;rs3998115;rs57512828;rs72896150;rs13194236;rs10081055;rs10807128;rs3800335;rs3734360;rs9277947;rs112199989;rs210134;rs210141;rs36086440;rs9469537;rs2296330;rs59520978;rs3806110;rs1969844;rs1830873;rs9469554;rs556337672;rs542441;rs12207382…	17	rs213196;rs56369265;rs210134;rs36086440;rs9469537;rs1830873;rs542441;rs547811969;rs575653653;rs5875464;rs57987298;rs1122553;rs6457744;rs1109257;rs7752035;rs145371853;rs147095608	A	G	0.0779713	0.00765163	2.19e-24	0.0510238	152135	Known
TG	24	6:52738427:C:G	rs12524110	6	52738427	1.04e-09	52603948	52738427	235	226	2	rs12524110;rs74456178	1	rs12524110	G	C	0.0280485	0.00459602	1.04e-09	0.158271	152135	Known
TG	25	6:139835399:C:G	rs2908522	6	139835399	3.02e-14	139824373	139863863	69	67	4	rs2908522;rs72976934;rs655912;rs11316505	2	rs2908522;rs11316505	G	C	-0.0288914	0.00380283	3.02e-14	0.263289	152135	Known
TG	26	6:161014107:C:T	rs13198987	6	161014107	1.22e-08	160982051	161088918	58	58	1	rs13198987	1	rs13198987	T	C	0.0191645	0.00336403	1.22e-08	0.458724	152135	Known
TG	27	7:25992510:C:T	rs7789194	7	25992510	9.26e-13	25950880	25997536	28	27	2	rs7789194;rs56001710	1	rs7789194	T	C	-0.0241224	0.00337801	9.26e-13	0.44148	152135	Known
TG	28	7:27162535:C:G	rs3213847	7	27162535	3.18e-08	27153281	27218468	17	15	2	rs3213847;rs62454419	1	rs3213847	C	G	-0.0190172	0.00343803	3.18e-08	0.387445	152135	Novel
TG	29	7:44231216:G:T	rs3757840	7	44231216	4.62e-12	44179548	44289498	118	108	4	rs3757840;rs2908296;rs2908290;rs11540051	2	rs3757840;rs11540051	G	T	-0.0236464	0.00341867	4.62e-12	0.399044	152135	Known
TG	30	7:73022746:A:G	rs13246993	7	73022746	8.45e-139	72714044	73854932	319	289	18	rs58165529;rs34168874;rs1178955;rs42129;rs553190206;rs2074754;rs4717779;rs13246993;rs34958196;rs799160;rs144479473;rs140173690;rs34537423;rs147548884;rs56288603;rs13245286;rs13241670;rs112055519	7	rs58165529;rs1178955;rs2074754;rs13246993;rs147548884;rs13241670;rs112055519	A	G	-0.139473	0.00556136	8.45e-139	0.101108	152135	Known
TG	31	7:75611756:C:T	rs3815455	7	75611756	8.57e-09	75592925	75845837	186	186	2	rs3815455;rs2286821	1	rs3815455	T	C	0.0194938	0.00338625	8.57e-09	0.429641	152135	Known
TG	32	7:92319472:C:T	rs11533993	7	92319472	5.27e-10	92266198	92408370	42	40	3	rs11533993;rs10254840;rs111812139	1	rs11533993	C	T	0.021988	0.00354032	5.27e-10	0.341424	152135	Novel
TG	33	7:128710988:C:T	rs12155244	7	128710988	1.26e-09	128587351	128760428	124	121	2	rs12155244;rs4728148	1	rs12155244	C	T	-0.0203585	0.00335266	1.26e-09	0.478861	152135	Novel
TG	34	7:130433594:C:G	rs11976955	7	130433594	5.5e-09	130424893	130468015	24	24	1	rs11976955	1	rs11976955	G	C	0.0196309	0.00336648	5.5e-09	0.446101	152135	Known
TG	35	8:18272881:A:G	rs1495741	8	18272881	6.55e-18	18228616	18355956	148	146	7	rs1495741;rs35492904;rs34370554;rs2047252;rs11787313;rs10103281;rs201768537	2	rs1495741;rs201768537	A	G	-0.0302266	0.00350557	6.55e-18	0.35199	152135	Known
TG	36	8:19819328:C:T	rs325	8	19819328	7.44e-263	19519372	19973810	497	473	45	rs4922106;rs79538976;rs11998681;rs151001145;rs17091651;rs79191030;rs1441778;rs11986182;rs74974359;rs113023641;rs249;rs263;rs6586874;rs557506120;rs7012719;rs7834115;rs527775719;rs77725526;rs73597699;rs182893294;rs1441776;rs6991095;rs10106796;rs12549099;rs537278368;rs58849178;rs76565893;rs6988918;rs76372533;rs139385050;rs1569209;rs78299715;rs79202482;rs325;rs3208305;rs4585763;rs13439782;rs13257289;…	12	rs4922106;rs1441778;rs557506120;rs1441776;rs12549099;rs537278368;rs139385050;rs325;rs184758146;rs34894682;rs1018077;rs17092030	C	T	-0.175458	0.00506589	7.44e-263	0.124735	152135	Known
TG	37	8:37380139:C:T	rs1892609	8	37380139	4.98e-14	37379389	37407458	23	22	2	rs1892609;rs4739516	1	rs1892609	T	C	0.0252509	0.00335227	4.98e-14	0.494692	152135	Known
TG	38	8:59388345:C:T	rs7463609	8	59388345	1.09e-10	59318052	59474633	112	111	5	rs7463609;rs112784971;rs8192872;rs75063235;rs7005978	1	rs7463609	C	T	0.0216031	0.00334706	1.09e-10	0.474095	152135	Known
TG	39	8:116671848:A:G	rs4876611	8	116671848	3.39e-14	116648565	116816165	145	141	4	rs4876611;rs800575;rs55780214;rs2737244	1	rs4876611	A	G	-0.0282097	0.00372028	3.39e-14	0.282608	152135	Known
TG	40	8:126482077:A:G	rs2954021	8	126482077	6.81e-107	126446198	126553949	199	195	26	rs17663005;rs34615302;rs116866186;rs139012316;rs62523861;rs2954038;rs2954021;rs7828701;rs113334082;rs7846135;rs6987904;rs78608330;rs35456930;rs12544984;rs10216723;rs2980885;rs12674939;rs28601761;rs2385114;rs10808545;rs2980884;rs10956251;rs117844176;rs187369742;rs75433189;rs11988299	5	rs17663005;rs2954021;rs28601761;rs10956251;rs117844176	A	G	0.0743911	0.00338743	6.81e-107	0.429168	152135	Known
TG	41	9:92249584:A:G	rs10908907	9	92249584	2.15e-09	92179985	92274114	37	36	3	rs3138510;rs10908907;rs4877115	2	rs3138510;rs10908907	G	A	-0.0200227	0.0033448	2.15e-09	0.481096	152135	Known
TG	42	9:107665739:A:G	rs2575876	9	107665739	1.61e-20	107632660	107743466	74	72	6	rs2575876;rs3905001;rs4149273;rs12686004;rs62569480;rs1962883	2	rs2575876;rs62569480	A	G	-0.0359658	0.00387337	1.61e-20	0.249272	152135	Known
TG	43	9:112238153:C:T	rs78579422	9	112238153	7.77e-20	112196840	112362473	171	170	12	rs78579422;rs377168790;rs10123707;rs11401575;rs140434441;rs62578012;rs117103218;rs10665287;rs57245036;rs10979861;rs56208012;rs74479508	1	rs78579422	T	C	-0.035776	0.00392438	7.77e-20	0.241135	152135	Known
TG	44	9:130771437:A:G	rs74738750	9	130771437	9.01e-13	130674161	130779381	90	88	3	rs74738750;rs55899463;rs200789036	1	rs74738750	A	G	0.0309351	0.00432976	9.01e-13	0.182736	152135	Known
TG	45	10:65290254:A:AT	rs5785580	10	65290254	2.92e-16	64848797	65400271	647	625	14	rs5785580;rs71463527;rs1896995;rs60755396;rs34870014;rs7084569;rs71942346;rs551525973;rs35627771;rs67173357;rs200971856;rs547770310;rs569555180;rs200711826	1	rs5785580	AT	A	0.0282765	0.0034583	2.92e-16	0.37567	152135	Known
TG	46	10:74692646:G:T	rs41280378	10	74692646	1.37e-11	74481952	74714177	61	58	2	rs41280378;rs7911269	1	rs41280378	G	T	0.0262508	0.00388281	1.37e-11	0.248378	152135	Known
TG	47	10:78310828:C:T	rs1907302	10	78310828	4.61e-08	78214099	78318879	37	37	1	rs1907302	1	rs1907302	C	T	-0.0188164	0.00344272	4.61e-08	0.385957	152135	Novel
TG	48	10:81076920:G:GT	rs11306322	10	81076920	2.79e-08	81073763	81076920	4	4	1	rs11306322	1	rs11306322	G	GT	0.0187892	0.00338287	2.79e-08	0.426283	152135	Known
TG	49	10:94839642:A:G	rs2068888	10	94839642	3.46e-28	94202905	94846093	380	364	15	rs11187096;rs1409385;rs200532200;rs11812460;rs4933743;rs4933744;rs11393322;rs35127540;rs11187236;rs835241;rs2068888;rs7080494;rs113276878;rs34210520;rs61863116	3	rs11187096;rs1409385;rs2068888	G	A	0.0414625	0.00376624	3.46e-28	0.270894	152135	Known
TG	50	10:113921159:A:T	rs2792736	10	113921159	4.5e-10	113901194	113950418	41	37	2	rs2792736;rs11446981	1	rs2792736	T	A	-0.0225393	0.00361458	4.5e-10	0.31007	152135	Known
TG	51	10:122898697:C:T	rs2257129	10	122898697	2.98e-13	122888805	122961244	198	194	4	rs2257129;rs1907246;rs1907282;rs11430650	1	rs2257129	T	C	-0.0259794	0.00356119	2.98e-13	0.331952	152135	Known
TG	52	11:36309463:C:T	rs11033535	11	36309463	4.39e-09	36284457	36322401	23	23	1	rs11033535	1	rs11033535	C	T	-0.026463	0.00450908	4.39e-09	0.165501	152135	Known
TG	53	11:47213117:A:G	rs11039122	11	47213117	1.49e-11	46762516	47367371	459	448	4	rs11039122;rs7130006;rs1449627;rs11305920	1	rs11039122	A	G	0.0268645	0.00398066	1.49e-11	0.232488	152135	Known
TG	54	11:61631690:C:T	rs77466626	11	61631690	1.55e-30	61389172	61680870	205	139	11	rs77466626;rs174450;rs174455;rs528285;rs174473;rs10897173;rs2852786;rs3825036;rs2238003;rs198460;rs174606	1	rs77466626	T	C	0.0391093	0.00340486	1.55e-30	0.419617	152135	Known
TG	55	12:29519164:A:C	rs7953619	12	29519164	3.36e-08	29437861	29534209	34	31	1	rs7953619	1	rs7953619	C	A	-0.0185623	0.00336165	3.36e-08	0.455497	152135	Known
TG	56	12:52356892:A:G	rs772222	12	52356892	1.27e-09	52317952	52394974	40	40	2	rs772222;rs116859003	1	rs772222	G	A	-0.020652	0.00340144	1.27e-09	0.41238	152135	Novel
TG	57	12:57839173:G:T	rs61352607	12	57839173	2.9e-10	57645789	57844049	32	30	1	rs61352607	1	rs61352607	T	G	-0.0365228	0.00579332	2.9e-10	0.0920597	152135	Known
TG	58	12:109685093:G:T	rs7300508	12	109685093	1.48e-10	109685093	109718893	19	19	1	rs7300508	1	rs7300508	G	T	-0.0244271	0.00381223	1.48e-10	0.266753	152135	Known
TG	59	12:112241766:A:G	rs671	12	112241766	1.17e-65	111301027	113713062	597	557	25	rs671;rs12814014;rs16941717;rs75295329;rs12227162;rs11065783;rs76892715;rs11065828;rs7295764;rs561500595;rs3858704;rs79105258;rs377412803;rs7967514;rs557658468;rs71445545;rs11065933;rs61941261;rs11066008;rs555501971;rs536743697;rs2339905;rs886477;rs2072134;rs139144808	3	rs671;rs2339905;rs886477	A	G	-0.0958044	0.00559801	1.17e-65	0.163089	152135	Known
TG	60	13:53055644:C:T	rs9526929	13	53055644	1.57e-08	53033615	53306304	121	120	1	rs9526929	1	rs9526929	C	T	-0.0215227	0.00380715	1.57e-08	0.262918	152135	Novel
TG	61	13:114542942:C:T	rs9604490	13	114542942	6.82e-12	114541617	114562905	36	31	2	rs9604490;rs12019772	1	rs9604490	T	C	0.027063	0.00394428	6.82e-12	0.236921	152135	Known
TG	62	14:52511911:C:G	rs75766425	14	52511911	6.53e-13	52434883	52514684	78	75	4	rs75766425;rs76213020;rs201511063;rs2516593	1	rs75766425	C	G	-0.0325588	0.00452906	6.53e-13	0.163703	152135	Known
TG	63	14:95054176:C:T	rs6112	14	95054176	3.35e-09	95053890	95070614	19	19	1	rs6112	1	rs6112	C	T	-0.0200384	0.00338863	3.35e-09	0.42365	152135	Novel
TG	64	15:58723939:A:G	rs2070895	15	58723939	4.72e-80	58542377	58743709	344	332	49	rs118146059;rs7165301;rs72739147;rs6493996;rs56402242;rs78855037;rs8034373;rs12594571;rs1867382;rs35488684;rs192330;rs60116282;rs66536958;rs28604545;rs111399849;rs185481;rs576650681;rs12185072;rs62001733;rs1838504;rs79201572;rs261291;rs261292;rs174418;rs76438892;rs12708454;rs16940212;rs12916206;rs422137;rs80108099;rs515081;rs1601935;rs80123226;rs11071377;rs17821274;rs11854656;rs4774297;rs8033940;…	11	rs118146059;rs56402242;rs192330;rs185481;rs79201572;rs261291;rs17821274;rs4774297;rs2070895;rs6494006;rs59999923	A	G	0.0639208	0.00337375	4.72e-80	0.445249	152135	Known
TG	65	15:70189590:A:C	rs12591142	15	70189590	1.34e-21	70143903	70207790	92	87	8	rs12591142;rs8037278;rs2679617;rs59650813;rs304969;rs304963;rs304952;rs881053	1	rs12591142	C	A	-0.0370049	0.00387631	1.34e-21	0.246745	152135	Known
TG	66	15:101914492:A:AT	rs541845723	15	101914492	1.38e-09	101900699	102071783	19	19	3	rs541845723;rs34172190;rs2084152	2	rs541845723;rs2084152	AT	A	0.0215895	0.00356404	1.38e-09	0.32907	152135	Known
TG	67	16:56994528:C:T	rs17231506	16	56994528	1.45e-15	56985514	57020127	27	26	4	rs17231506;rs1532624;rs2303790;rs12599565	1	rs17231506	T	C	-0.0354141	0.00443722	1.45e-15	0.170464	152135	Known
TG	68	16:72095650:A:C	rs75444904	16	72095650	4.33e-14	71979232	72871573	456	448	4	rs75444904;rs11075925;rs75241913;rs12935551	1	rs75444904	C	A	-0.0293554	0.00388778	4.33e-14	0.245949	152135	Known
TG	69	16:81534790:C:T	rs2925979	16	81534790	2.31e-09	81534790	81534790	1	1	1	rs2925979	1	rs2925979	T	C	0.0207989	0.00348152	2.31e-09	0.368682	152135	Known
TG	70	17:7487108:A:G	rs2075230	17	7487108	4.32e-11	7438783	7540735	40	40	2	rs2075230;rs10438740	1	rs2075230	G	A	0.022607	0.00342916	4.32e-11	0.393535	152135	Known
TG	71	17:41907079:C:T	rs2240008	17	41907079	2.49e-14	41840477	42194280	58	56	5	rs2240008;rs77027238;rs79872999;rs9789081;rs9890834	2	rs2240008;rs9890834	T	C	-0.0404889	0.00531195	2.49e-14	0.112716	152135	Known
TG	72	17:65974420:A:T	rs201734103	17	65974420	1.29e-12	65814382	66164881	376	367	4	rs201734103;rs7502307;rs8071781;rs10706190	1	rs201734103	A	T	-0.0247087	0.00348218	1.29e-12	0.361623	152135	Known
TG	73	18:41488599:T:TTA	rs10649408	18	41488599	9.06e-09	41466731	41536969	10	10	2	rs10649408;rs36213660	1	rs10649408	TTA	T	-0.0193493	0.00336663	9.06e-09	0.456171	152135	Novel
TG	74	19:11345315:G:GA	rs112108870	19	11345315	3.61e-12	11329641	11393303	117	113	4	rs112108870;rs7252293;rs322135;rs34757881	1	rs112108870	GA	G	-0.0259722	0.00373621	3.61e-12	0.277014	152135	Known
TG	75	19:19379549:C:T	rs58542926	19	19379549	1.47e-53	19249586	19750519	531	513	28	rs2238672;rs2238674;rs56831097;rs35431065;rs144637896;rs201973610;rs8111511;rs2285626;rs34881322;rs35115269;rs9304962;rs72999033;rs2106864;rs74589577;rs143469397;rs115205560;rs56758691;rs58542926;rs10424702;rs148458424;rs577005521;rs73004933;rs7252981;rs2304128;rs145876852;rs561711273;rs117350452;rs143994859	5	rs2238672;rs72999033;rs2106864;rs58542926;rs561711273	T	C	-0.0992151	0.00643965	1.47e-53	0.0727709	152135	Known
TG	76	19:33813501:C:T	rs10403076	19	33813501	3.54e-14	33778718	33911705	90	87	6	rs10403076;rs397842266;rs3786894;rs874638;rs35352905;rs10406327	2	rs10403076;rs10406327	T	C	0.0308163	0.00406706	3.54e-14	0.215565	152135	Known
TG	77	19:45416741:C:T	rs438811	19	45416741	6.49e-187	45224236	45436657	173	170	25	rs62117161;rs4803748;rs2965109;rs146938450;rs4803749;rs34562807;rs141177830;rs384653;rs404935;rs148251724;rs157590;rs440446;rs144011930;rs148353395;rs438811;rs390082;rs113101476;rs6859;rs3852860;rs11083749;rs283811;rs283813;rs1160983;rs429358;rs34078567	6	rs62117161;rs4803749;rs141177830;rs384653;rs148353395;rs438811	T	C	0.130492	0.00447524	6.49e-187	0.168005	152135	Known
TG	78	20:44579572:C:T	rs6130976	20	44579572	5.02e-45	44356396	44686091	144	133	12	rs6073950;rs6065904;rs6094229;rs3918251;rs6130976;rs1888235;rs73622643;rs543842325;rs116878061;rs118030662;rs8182865;rs6073958	2	rs6073950;rs6130976	T	C	0.0948537	0.00673659	5.02e-45	0.0662011	152135	Known
TG	79	22:38545891:A:G	rs132940	22	38545891	5.68e-09	38507818	39257397	239	233	3	rs132940;rs5750646;rs9607581	3	rs132940;rs5750646;rs9607581	A	G	0.0308262	0.00529132	5.68e-09	0.112933	152135	Known
TG	80	22:46615880:C:T	rs1800234	22	46615880	4.56e-24	46615880	46615880	1	1	1	rs1800234	1	rs1800234	C	T	-0.0776236	0.00767119	4.56e-24	0.0501824	152135	Known
HDL	1	1:40064961:A:G	rs12037222	1	40064961	8.22e-12	39942242	40133106	85	77	2	rs12037222;rs74733318	1	rs12037222	A	G	-0.0380994	0.00557438	8.22e-12	0.102217	151354	Known
HDL	2	1:109821511:G:T	rs602633	1	109821511	7.3e-14	109814880	110500634	129	107	7	rs602633;rs3768487;rs28623664;rs28461755;rs2229165;rs333968;rs333948	4	rs602633;rs3768487;rs2229165;rs333948	T	G	0.053928	0.00720744	7.3e-14	0.0581451	151354	Known
HDL	3	1:178483231:A:G	rs10913563	1	178483231	1.5e-10	178471494	178694141	193	187	5	rs10913563;rs2811290;rs7553044;rs10913615;rs2811275	2	rs10913563;rs2811275	A	G	0.0218155	0.00340573	1.5e-10	0.432109	151354	Known
HDL	4	1:182140185:C:G	rs17447211	1	182140185	2.06e-13	182114840	182176923	34	34	2	rs17447211;rs35061322	1	rs17447211	G	C	-0.0272818	0.00371436	2.06e-13	0.291238	151354	Known
HDL	5	1:230294715:A:C	rs4846913	1	230294715	6.52e-20	230280259	230305966	32	28	3	rs1998064;rs11122400;rs4846913	2	rs1998064;rs4846913	A	C	0.0419868	0.00459609	6.52e-20	0.160663	151354	Known
HDL	6	2:21214208:A:G	rs1318005	2	21214208	6.55e-16	21118983	21414433	203	187	8	rs1318005;rs12992267;rs679899;rs12710750;rs13306194;rs35232827;rs75207863;rs75509845	2	rs1318005;rs13306194	G	A	-0.0381021	0.0047164	6.55e-16	0.15102	151354	Known
HDL	7	3:135951113:C:CA	rs5852840	3	135951113	2.97e-12	135798658	136500733	329	322	5	rs5852840;rs547913144;rs553018;rs56227319;rs149175839	1	rs5852840	C	CA	0.0313887	0.00449741	2.97e-12	0.169596	151354	Known
HDL	8	4:88060832:C:T	rs1842685	4	88060832	9.79e-09	87985166	88151605	60	55	1	rs1842685	1	rs1842685	C	T	-0.0200912	0.00350365	9.79e-09	0.362481	151354	Known
HDL	9	5:74827616:C:CA	rs200411407	5	74827616	4.02e-08	74589385	74975912	115	113	1	rs200411407	1	rs200411407	CA	C	-0.023873	0.00434832	4.02e-08	0.185155	151354	Known
HDL	10	5:156443066:A:G	rs4704834	5	156443066	1.73e-08	156390297	156483396	72	67	1	rs4704834	1	rs4704834	A	G	0.022557	0.00400155	1.73e-08	0.230764	151354	Novel
HDL	11	6:26739193:C:T	rs9467869	6	26739193	1.37e-10	26381182	27583300	271	237	3	rs9467869;rs6937123;rs370967761	1	rs9467869	C	T	-0.0295846	0.00460897	1.37e-10	0.159774	151354	Known
HDL	12	6:34581055:A:G	rs2814981	6	34581055	1.67e-12	34548118	34946963	499	481	3	rs2814981;rs551663658;rs11373099	1	rs2814981	A	G	-0.0249632	0.00353613	1.67e-12	0.350338	151354	Known
HDL	13	6:43756863:A:C	rs2146324	6	43756863	1.21e-09	43756863	43765533	4	4	1	rs2146324	1	rs2146324	A	C	0.0287865	0.00473514	1.21e-09	0.149854	151354	Known
HDL	14	6:139839446:A:G	rs9376427	6	139839446	9.43e-09	139828916	139844429	46	46	1	rs9376427	1	rs9376427	G	A	0.0218867	0.0038126	9.43e-09	0.266627	151354	Known
HDL	15	6:161014107:C:T	rs13198987	6	161014107	6.86e-17	160895129	161118146	175	166	4	rs13198987;rs1321196;rs140799884;rs9365169	1	rs13198987	T	C	-0.0282753	0.00338648	6.86e-17	0.458795	151354	Known
HDL	16	7:17923744:C:T	rs2691552	7	17923744	2.95e-11	17834986	18023473	216	210	4	rs2691552;rs12699922;rs2389858;rs1917368	1	rs2691552	T	C	0.0239488	0.00360197	2.95e-11	0.324339	151354	Known
HDL	17	7:50299077:A:G	rs11185602	7	50299077	4.97e-12	50258234	50324276	42	40	2	rs11185602;rs4385425	1	rs11185602	G	A	0.0244684	0.0035428	4.97e-12	0.350764	151354	Known
HDL	18	7:73012042:A:G	rs35332062	7	73012042	1.43e-15	72809618	73059019	159	148	4	rs35332062;rs34958196;rs42129;rs553190206	1	rs35332062	A	G	0.0445232	0.00557756	1.43e-15	0.102022	151354	Known
HDL	19	7:80286003:C:T	rs75326924	7	80286003	2.84e-26	79383549	80592140	127	123	20	rs138272100;rs10267010;rs10711333;rs2366735;rs1054517;rs17154233;rs2222553;rs2177616;rs71518999;rs75326924;rs146045456;rs78477727;rs75653127;rs145837504;rs139397381;rs151200960;rs147808226;rs116980660;rs147077527;rs3800558	5	rs138272100;rs10711333;rs1054517;rs75326924;rs3800558	T	C	0.0709877	0.00669418	2.84e-26	0.0682407	151354	Known
HDL	20	7:92408370:C:T	rs445	7	92408370	9e-10	92266198	92408370	28	26	2	rs445;rs111812139	1	rs445	T	C	-0.0220439	0.00359834	9e-10	0.327226	151354	Novel
HDL	21	7:130435181:C:T	rs287621	7	130435181	1.66e-08	130424893	130468015	24	24	1	rs287621	1	rs287621	T	C	-0.0191404	0.00339123	1.66e-08	0.443672	151354	Known
HDL	22	8:19820433:C:T	rs12679834	8	19820433	8.14e-180	19519372	19973810	489	468	43	rs1441778;rs11986182;rs74974359;rs74304285;rs249;rs256;rs7827599;rs6586874;rs11998681;rs557506120;rs7012719;rs7834115;rs527775719;rs77725526;rs73597699;rs182893294;rs17091651;rs1441776;rs79191030;rs12549099;rs4922106;rs79538976;rs10111929;rs10106796;rs6991095;rs252;rs537278368;rs76565893;rs112349575;rs76372533;rs12679834;rs139894713;rs4585763;rs13439782;rs13257289;rs314;rs78299715;rs79202482;rs13…	10	rs1441778;rs557506120;rs17091651;rs6991095;rs537278368;rs12679834;rs78299715;rs184758146;rs7840262;rs17092030	C	T	0.145779	0.00509836	8.14e-180	0.124787	151354	Known
HDL	23	8:71127554:C:T	rs4738078	8	71127554	4.33e-11	71004987	71351158	215	209	2	rs4738078;rs4738080	1	rs4738078	T	C	0.0222834	0.00338022	4.33e-11	0.476829	151354	Known
HDL	24	8:116602855:C:T	rs10505258	8	116602855	3.6e-18	116464988	116645056	188	188	5	rs10505258;rs28447075;rs3808413;rs573729365;rs370712627	1	rs10505258	T	C	-0.0362267	0.00416845	3.6e-18	0.205759	151354	Known
HDL	25	8:121860589:A:G	rs13248499	8	121860589	3.93e-10	121860589	121875692	38	38	2	rs13248499;rs9297629	1	rs13248499	G	A	0.0227172	0.00363091	3.93e-10	0.314808	151354	Known
HDL	26	8:126507389:A:C	rs2954038	8	126507389	4.06e-21	126462037	126507389	88	83	6	rs28601761;rs4537315;rs2980884;rs2954038;rs4871602;rs2954017	2	rs28601761;rs2954038	C	A	-0.0351565	0.00372773	4.06e-21	0.287013	151354	Known
HDL	27	9:107664301:C:T	rs1883025	9	107664301	1.27e-62	107471308	107743579	469	454	38	rs3753024;rs7874756;rs11789818;rs2066716;rs2230808;rs2777800;rs4149319;rs2274871;rs112853430;rs4149307;rs2515629;rs201375651;rs58815879;rs2487054;rs10583466;rs12341993;rs4743764;rs150064281;rs1883025;rs2777793;rs3905001;rs13284054;rs1929842;rs4149274;rs2791948;rs562034939;rs10820744;rs2575874;rs2472509;rs2472456;rs2472493;rs2472519;rs2164561;rs10563724;rs10652211;rs2472374;rs2243312;rs10761089	11	rs3753024;rs2230808;rs112853430;rs4149307;rs10583466;rs150064281;rs1883025;rs10820744;rs2575874;rs2472493;rs10761089	T	C	-0.0650056	0.0038921	1.27e-62	0.250826	151354	Known
HDL	28	9:136131651:A:G	rs1053878	9	136131651	6.32e-13	136117048	136155000	40	38	4	rs1053878;rs9411378;rs4363269;rs9411475	1	rs1053878	A	G	-0.0280162	0.00389476	6.32e-13	0.248203	151354	Known
HDL	29	10:94839642:A:G	rs2068888	10	94839642	1.09e-16	94601354	94846093	81	81	3	rs2068888;rs7080494;rs61863116	1	rs2068888	G	A	-0.0314467	0.00379122	1.09e-16	0.270994	151354	Known
HDL	30	10:113916835:A:C	rs2254532	10	113916835	1.49e-15	113901194	113950418	41	37	2	rs2254532;rs11446981	1	rs2254532	A	C	0.029078	0.00364491	1.49e-15	0.30829	151354	Known
HDL	31	10:122941147:C:G	rs1907279	10	122941147	4.11e-12	122888805	123001939	217	213	5	rs3962120;rs2253032;rs2172073;rs1907279;rs10886876	2	rs3962120;rs1907279	C	G	-0.0238432	0.00343896	4.11e-12	0.402302	151354	Known
HDL	32	11:47305669:G:T	rs3816725	11	47305669	4.8e-13	47245389	47367371	148	143	4	rs3816725;rs11039189;rs11323436;rs4320917	1	rs3816725	T	G	-0.0256742	0.00355068	4.8e-13	0.353562	151354	Known
HDL	33	11:75597471:A:G	rs4385922	11	75597471	3.5e-10	75444605	75806159	223	209	3	rs4385922;rs11236525;rs113444522	1	rs4385922	G	A	-0.0294832	0.00469857	3.5e-10	0.152599	151354	Known
HDL	34	11:116622299:A:G	rs74368849	11	116622299	0	116373159	117408577	1879	1809	136	rs80191410;rs75070555;rs77371770;rs12361543;rs2156122;rs74357270;rs11216118;rs73580620;rs2105611;rs12794408;rs58990403;rs523267;rs12221682;rs1240769;rs1240772;rs116857027;rs486394;rs2156121;rs2156120;rs12293222;rs76234156;rs516226;rs3016353;rs116978945;rs79408961;rs61567742;rs6589558;rs113438485;rs1145211;rs1787704;rs1263056;rs75310100;rs151007118;rs180346;rs66505542;rs150615560;rs17120035;rs1137…	32	rs80191410;rs12361543;rs2156122;rs73580620;rs58990403;rs1240769;rs76234156;rs6589558;rs150615560;rs117837319;rs180373;rs147232672;rs74368849;rs651821;rs9804646;rs188651594;rs79538491;rs34488176;rs12718465;rs4018880;rs200161187;rs77009426;rs11216181;rs7115583;rs144026079;rs149457376;rs138470332;rs568252014;rs185070451;rs499744;rs61905266;rs79309279	A	G	-0.260024	0.00628997	0	0.0781347	151354	Known
HDL	35	11:126218541:A:G	rs17135399	11	126218541	1.1e-12	126069632	126228000	64	64	2	rs17135399;rs2282580	1	rs17135399	G	A	-0.0379213	0.00532794	1.1e-12	0.112957	151354	Known
HDL	36	12:7686633:A:AG	ss1388043773	12	7686633	7.66e-15	7635038	7792830	365	353	10	ss1388043773;ss1388043792;ss1388043921;ss1388043935;ss1388044252;ss1388044370;ss1388043207;ss1388043582;ss1388046495;ss1388046777	2	ss1388043773;ss1388046495	AG	A	0.0271156	0.00348843	7.66e-15	0.376419	151354	Known
HDL	37	12:9059090:G:T	ss1388089253	12	9059090	3.77e-08	9044440	9098995	39	39	1	ss1388089253	1	ss1388089253	G	T	-0.020198	0.00367165	3.77e-08	0.304885	151354	Known
HDL	38	12:57848708:C:G	rs3809113	12	57848708	1.19e-11	57643686	57852084	88	80	3	rs3809113;rs73119306;rs9738646	1	rs3809113	G	C	0.0233328	0.0034408	1.19e-11	0.402636	151354	Known
HDL	39	12:112468206:C:T	rs11066132	12	112468206	3.16e-57	109886603	113944048	328	305	26	rs12321904;rs10774708;rs201336062;rs12229654;rs76892715;rs61020614;rs11065828;rs11065836;rs2339716;rs4766566;rs79105258;rs141965732;rs35844792;rs75295329;rs2040571;rs193211023;rs61055528;rs542708379;rs11066132;rs11066150;rs147992802;rs886477;rs11066453;rs139144808;rs11066525;rs11066465	5	rs12321904;rs12229654;rs61055528;rs11066132;rs139144808	T	C	-0.0896893	0.0056254	3.16e-57	0.162701	151354	Known
HDL	40	12:123782039:A:G	rs73231950	12	123782039	2.59e-12	123160901	123909485	651	621	9	rs631256;rs73231950;rs574774202;rs66571493;rs201026026;rs138364638;rs555279923;rs143989762;rs200868180	2	rs631256;rs73231950	G	A	0.0257628	0.00368136	2.59e-12	0.299321	151354	Known
HDL	41	12:125338529:C:T	rs10773112	12	125338529	3.4e-22	125254373	125412008	116	112	18	rs3741521;rs34399476;rs4765607;rs838871;rs78791471;rs7313416;rs3825140;rs6488945;rs12423301;rs4765627;rs10773112;rs10846760;rs12832859;rs35608584;rs4765622;rs10846756;rs7136506;rs545792331	3	rs3741521;rs6488945;rs10773112	C	T	-0.0332531	0.00343253	3.4e-22	0.402725	151354	Known
HDL	42	14:52511911:C:G	rs75766425	14	52511911	7.6e-11	52473729	52514684	48	45	2	rs75766425;rs2749875	1	rs75766425	C	G	0.0296914	0.00456208	7.6e-11	0.163531	151354	Known
HDL	43	14:105257719:C:G	rs2494746	14	105257719	3.54e-15	105248470	105277209	42	37	3	rs2494746;rs45490496;rs7158362	1	rs2494746	G	C	-0.0278557	0.00353942	3.54e-15	0.348564	151354	Known
HDL	44	15:58723426:A:G	rs1077835	15	58723426	1.32e-139	58544773	58744348	425	417	68	rs28690720;rs6493996;rs72625728;rs56195705;rs9788636;rs118146059;rs201405084;rs56402242;rs71478660;rs144773636;rs56347327;rs408684;rs62001733;rs35396755;rs185481;rs576650681;rs12185072;rs66536958;rs8035357;rs8036597;rs60116282;rs1838504;rs261303;rs1601935;rs4775042;rs17821274;rs8042174;rs12708454;rs436965;rs10438284;rs4775032;rs10636032;rs579953;rs192330;rs1560389;rs56229818;rs1532085;rs174418;rs…	15	rs28690720;rs56402242;rs144773636;rs185481;rs261303;rs1532085;rs13329672;rs11854656;rs2004815;rs4774297;rs1077835;rs8192701;rs140191213;rs6494006;rs534933	G	A	0.0854169	0.00339592	1.32e-139	0.445608	151354	Known
HDL	45	15:70188743:G:T	rs8041139	15	70188743	9.1e-20	70143903	70208482	96	91	9	rs8041139;rs2601883;rs8025511;rs2679617;rs2679622;rs59650813;rs304969;rs304963;rs304952	1	rs8041139	G	T	0.0325523	0.00357748	9.1e-20	0.329027	151354	Known
HDL	46	16:56987015:C:T	rs12446515	16	56987015	0	56359934	57220392	405	385	68	rs117664241;rs561673570;rs11648351;rs10852550;rs8053985;rs4482277;rs562019499;rs111519184;rs58514889;rs142354403;rs118099751;rs80072323;rs9929408;rs7204044;rs9925054;rs8060907;rs3794651;rs113559082;rs9938413;rs12597133;rs9925265;rs247610;rs2562126;rs11864751;rs9989419;rs193695;rs6499857;rs6499860;rs59515242;rs4567697;rs11861555;rs148926814;rs12448528;rs12920974;rs4783961;rs7194225;rs145143326;rs2…	21	rs117664241;rs561673570;rs11648351;rs10852550;rs8053985;rs562019499;rs142354403;rs80072323;rs9929408;rs3794651;rs113559082;rs9925265;rs148926814;rs12448528;rs76277974;rs12446515;rs9926440;rs5882;rs2303790;rs58001087;rs3764259	T	C	0.201275	0.00449048	0	0.168492	151354	Known
HDL	47	16:67993643:C:T	rs3785098	16	67993643	1.78e-11	67929068	68412028	399	379	3	rs3785098;rs255055;rs12162068	1	rs3785098	C	T	0.0311051	0.00462644	1.78e-11	0.157634	151354	Known
HDL	48	16:72163694:A:G	rs10492815	16	72163694	2.54e-11	72079657	72871573	382	377	2	rs10492815;rs74392246	1	rs10492815	G	A	0.0256108	0.00383912	2.54e-11	0.259996	151354	Known
HDL	49	16:81534790:C:T	rs2925979	16	81534790	8.68e-14	81534790	81534790	1	1	1	rs2925979	1	rs2925979	T	C	-0.0261413	0.0035044	8.68e-14	0.368656	151354	Known
HDL	50	17:37822311:A:C	rs1053651	17	37822311	2.18e-09	37740626	37893484	112	108	1	rs1053651	1	rs1053651	C	A	0.0203217	0.00339614	2.18e-09	0.446873	151354	Known
HDL	51	17:41927092:G:T	rs12601642	17	41927092	5.47e-18	41791724	41992760	78	75	7	rs12601642;rs79872999;rs9789081;rs565431345;rs2880330;rs79882528;rs77027238	1	rs12601642	G	T	0.0462987	0.00535665	5.47e-18	0.112346	151354	Known
HDL	52	17:76372679:A:C	rs8070023	17	76372679	8.2e-09	76357977	76406184	79	75	2	rs8070023;rs7222619	1	rs8070023	A	C	0.0242846	0.0042129	8.2e-09	0.200817	151354	Known
HDL	53	18:47118398:C:T	rs9958734	18	47118398	3.6e-75	46578171	47341969	339	329	40	rs3764483;rs3744840;rs34802337;rs74726706;rs35978968;rs113874228;rs17798991;rs74913116;rs883218;rs201807697;rs9958734;rs8099385;rs16950701;rs7229377;rs71355402;rs3744841;rs78600500;rs1943681;rs4939880;rs9947684;rs34760808;rs4939888;rs4121823;rs34401564;rs1943973;rs73959587;rs10438978;rs4939882;rs4939884;rs4939886;rs12953394;rs34078932;rs7245144;rs67211722;rs6507942;rs113647034;rs12955308;rs108535…	10	rs3764483;rs35978968;rs9958734;rs78600500;rs4939880;rs34401564;rs1943973;rs12953394;rs10853583;rs118136849	C	T	0.0621461	0.00338758	3.6e-75	0.454127	151354	Known
HDL	54	19:11344513:C:CT	rs34494692	19	11344513	1.94e-14	11235337	11364495	57	55	6	rs1433099;rs34618024;rs34494692;rs72996217;rs8113582;rs8101802	2	rs1433099;rs34494692	CT	C	-0.0287164	0.00375149	1.94e-14	0.278506	151354	Known
HDL	55	19:45411941:C:T	rs429358	19	45411941	3.11e-155	45345787	45523127	324	311	23	rs111371860;rs6859;rs406315;rs184017;rs34078567;rs483082;rs412776;rs11668861;rs435380;rs429358;rs4803766;rs7412;rs559163390;rs393584;rs283809;rs405509;rs5167;rs9304646;rs16979595;rs35577563;rs12972222;rs28697575;rs12977604	6	rs111371860;rs6859;rs435380;rs429358;rs7412;rs5167	C	T	-0.152685	0.00575241	3.11e-155	0.0955376	151354	Known
HDL	56	19:46157463:A:G	rs11083777	19	46157463	8.84e-10	46148237	46169826	47	43	1	rs11083777	1	rs11083777	G	A	0.0206726	0.00337285	8.84e-10	0.474381	151354	Known
HDL	57	19:52340313:A:G	rs4802878	19	52340313	9.52e-09	52304414	52401444	251	247	2	rs4802878;rs12151287	1	rs4802878	A	G	-0.019536	0.00340408	9.52e-09	0.438026	151354	Known
HDL	58	19:54790835:C:G	rs141959545	19	54790835	2.01e-09	54766964	54809303	52	51	1	rs141959545	1	rs141959545	G	C	-0.0407332	0.00679257	2.01e-09	0.0657796	151354	Known
HDL	59	20:44588816:C:G	rs79645412	20	44588816	8.86e-23	44364721	44686091	99	92	9	rs3843763;rs6073958;rs6065904;rs79645412;rs73622643;rs7363950;rs11908352;rs116878061;rs118030662	2	rs3843763;rs79645412	C	G	-0.0675382	0.00687467	8.86e-23	0.0642533	151354	Known
HDL	60	20:62690925:T:TCCTGGCTGGCCTGTGG	rs140332749	20	62690925	4.61e-08	62688877	62714026	29	29	1	rs140332749	1	rs140332749	TCCTGGCTGGCCTGTGG	T	-0.0201013	0.00367761	4.61e-08	0.302093	151354	Known
HDL	61	22:21971041:C:T	rs738129	22	21971041	1.45e-14	21910280	21992386	117	109	3	rs738129;rs5754102;rs576111528	1	rs738129	T	C	-0.0262956	0.00341857	1.45e-14	0.418658	151354	Known
HDL	62	22:46615880:C:T	rs1800234	22	46615880	2.64e-09	46615880	46615880	1	1	1	rs1800234	1	rs1800234	C	T	0.0459914	0.00772648	2.64e-09	0.0501308	151354	Novel
CHO	1	1:25829988:C:T	rs61775208	1	25829988	1.22e-24	25529038	25863694	267	245	4	rs61775208;rs28651843;rs2904832;rs181068505	1	rs61775208	C	T	0.0391575	0.00382138	1.22e-24	0.334478	153140	Known
CHO	2	1:28416855:C:T	rs2871807	1	28416855	8.44e-09	28281413	28421003	57	53	1	rs2871807	1	rs2871807	C	T	-0.0252626	0.00438625	8.44e-09	0.215241	153140	Known
CHO	3	1:39545499:A:G	rs137966034	1	39545499	1.7e-09	39458110	39548617	143	141	3	rs137966034;rs537886405;rs35122639	1	rs137966034	A	G	0.022262	0.00369523	1.7e-09	0.38502	153140	Novel
CHO	4	1:43704983:A:G	rs61479385	1	43704983	2.31e-10	43588898	43752824	230	224	2	rs61479385;rs35170447	1	rs61479385	A	G	-0.0298527	0.00470948	2.31e-10	0.177579	153140	Novel
CHO	5	1:47355491:A:C	rs4294366	1	47355491	5.52e-11	47257503	47601527	380	365	3	rs4294366;rs11211405;rs11801198	1	rs4294366	A	C	-0.0417492	0.00636785	5.52e-11	0.0872731	153140	Novel
CHO	6	1:55500976:C:T	rs10788994	1	55500976	2.7e-44	55459535	55952112	311	283	33	rs113783699;rs2479417;rs113675231;rs11206510;rs111421430;rs7546522;rs10788994;rs34524288;rs10888898;rs2495479;rs41294821;rs191181573;rs117004014;rs565436;rs148816137;rs146225006;rs11803234;rs76455745;rs7551981;rs471705;rs117246813;rs6663252;rs192782205;rs145793607;rs625619;rs12136600;rs10493176;rs112339942;rs7525503;rs144117194;rs187691542;rs3221067;rs115263140	11	rs113783699;rs2479417;rs11206510;rs10788994;rs2495479;rs565436;rs117246813;rs6663252;rs112339942;rs3221067;rs115263140	C	T	-0.0543074	0.00388998	2.7e-44	0.30986	153140	Known
CHO	7	1:63145439:A:G	rs11208004	1	63145439	4.13e-43	62891825	63358816	592	571	13	rs56120442;rs17381154;rs11208004;rs1168116;rs75106018;rs12563557;rs7528963;rs71045857;rs56941198;rs60500353;rs76176236;rs7538689;rs11308465	2	rs56120442;rs11208004	A	G	-0.0652247	0.00473841	4.13e-43	0.174974	153140	Known
CHO	8	1:78269207:A:G	rs7525870	1	78269207	3.6e-11	77909897	78442764	96	93	3	rs7525870;rs60794893;rs61784769	1	rs7525870	A	G	-0.0239775	0.00362221	3.6e-11	0.449651	153140	Known
CHO	9	1:93628263:G:T	rs138438399	1	93628263	3.28e-18	92599172	93914829	731	718	15	rs1059267;rs375200757;rs57856629;rs911523;rs11164801;rs11324383;rs371639666;rs2893225;rs116050500;rs17518433;rs3122323;rs7528377;rs150037086;rs34515593;rs138438399	2	rs1059267;rs138438399	T	G	0.141906	0.0163084	3.28e-18	0.0123155	153140	Known
CHO	10	1:109817590:G:T	rs12740374	1	109817590	2.65e-142	109602311	109935769	104	98	9	rs12740374;rs144562537;rs35358959;rs141579773;rs658092;rs111356003;rs41279716;rs79482788;rs4970835	2	rs12740374;rs4970835	T	G	-0.19533	0.00769074	2.65e-142	0.0582016	153140	Known
CHO	11	1:196813826:C:G	rs77319612	1	196813826	9.36e-13	196363658	196884074	478	462	6	rs77319612;rs200045266;rs3753394;rs531067873;rs35352142;rs200636525	1	rs77319612	C	G	0.0272458	0.00381613	9.36e-13	0.332807	153140	Known
CHO	12	1:200266855:C:T	rs61824898	1	200266855	8.49e-11	200181847	200289917	56	55	3	rs61824898;rs533849903;rs11587317	1	rs61824898	T	C	0.0301016	0.00463698	8.49e-11	0.185745	153140	Novel
CHO	13	1:220970028:A:G	rs2642438	1	220970028	1.35e-33	220967752	220973761	11	11	2	rs2642438;rs883847	1	rs2642438	A	G	-0.060625	0.00501882	1.35e-33	0.151022	153140	Known
CHO	14	1:234853406:A:G	rs558971	1	234853406	6.87e-44	234627743	235110916	183	161	16	rs701186;rs6678953;rs12070208;rs562041;rs2031917;rs696858;rs1772475;rs558971;rs640304;rs549209;rs545473578;rs10910521;rs10910522;rs10495355;rs7531062;rs3841840	6	rs701186;rs12070208;rs558971;rs10910521;rs7531062;rs3841840	A	G	-0.0548663	0.00394887	6.87e-44	0.294965	153140	Known
CHO	15	2:21252534:A:G	rs13306194	2	21252534	1.47e-153	20279774	21608683	833	796	67	rs907868;rs35755926;rs10856795;rs7563253;rs7584270;rs149366507;rs11350492;rs1131351;rs11408597;rs13019898;rs7569900;rs369828501;rs12991571;rs75352129;rs116948525;rs77651012;rs57649402;rs4246577;rs112968086;rs148595444;rs35704143;rs55775005;rs6749418;rs10677819;rs56296027;rs6728178;rs6706783;rs952275;rs34468875;rs79390639;rs386397;rs4341893;rs13306194;rs72175268;rs11893021;rs35232827;rs1003177;rs5…	15	rs907868;rs75352129;rs57649402;rs112968086;rs148595444;rs35704143;rs6706783;rs13306194;rs588245;rs191120307;rs71437406;rs9808284;rs75346744;rs72900462;rs7607298	A	G	-0.145882	0.00552637	1.47e-153	0.120413	153140	Known
CHO	16	2:22584298:A:C	rs138797374	2	22584298	4.09e-15	22253631	23071162	12	8	3	rs138797374;rs139431422;rs78726795	1	rs138797374	A	C	0.114111	0.0145322	4.09e-15	0.0156164	153140	Known
CHO	17	2:27730940:C:T	rs1260326	2	27730940	8.36e-76	27118679	28275829	380	364	29	rs11691585;rs71401561;rs17006049;rs1728918;rs78571174;rs4666001;rs12617848;rs10181777;rs7568733;rs34619033;rs58558379;rs58546653;rs4665946;rs74684611;rs3817588;rs1275539;rs1260326;rs139916561;rs4665985;rs12473139;rs202049562;rs145508558;rs140754563;rs34502053;rs898034;rs117655217;rs141361525;rs4133152;rs188167544	4	rs11691585;rs74684611;rs1260326;rs117655217	C	T	-0.0667054	0.00362048	8.36e-76	0.449696	153140	Known
CHO	18	2:62839819:A:T	rs6731286	2	62839819	1.54e-29	62746717	64295267	898	891	37	rs6731286;rs184304345;rs4375852;rs5831643;rs73934272;rs360791;rs36061722;rs11125942;rs4671451;rs142973842;rs13000344;rs13027074;rs74526536;rs7581341;rs10714315;rs74262063;rs2263637;rs7601224;rs146569752;rs6745644;rs34379211;rs11676434;rs34078377;rs12713462;rs67760665;rs11679934;rs6734827;rs11331152;rs6751759;rs12995820;rs372160888;rs2160799;rs193031;rs35163781;rs71410941;rs7420396;rs565675836	3	rs6731286;rs6734827;rs7420396	A	T	-0.0436845	0.0038708	1.54e-29	0.315616	153140	Known
CHO	19	2:70265796:C:T	rs75346085	2	70265796	5.12e-09	70191360	70346527	174	170	1	rs75346085	1	rs75346085	C	T	0.0315208	0.00539446	5.12e-09	0.127556	153140	Known
CHO	20	2:88456904:A:T	rs140200755	2	88456904	2.87e-14	88406491	88528324	55	54	6	rs140200755;rs62157012;rs79758004;rs141465440;rs1372299;rs1914735	2	rs140200755;rs1914735	A	T	-0.0568916	0.00748166	2.87e-14	0.0615483	153140	Novel
CHO	21	2:158423066:A:G	rs4389284	2	158423066	7.16e-18	158412542	158481992	49	49	4	rs4389284;rs552511395;rs12466086;rs7587733	1	rs4389284	G	A	-0.0347412	0.00403387	7.16e-18	0.273198	153140	Known
CHO	22	2:169831271:A:T	rs28735569	2	169831271	2.41e-11	169822147	169864541	70	66	4	rs28735569;rs113805872;rs10177080;rs118190191	2	rs28735569;rs118190191	T	A	0.026421	0.00395603	2.41e-11	0.295276	153140	Known
CHO	23	3:12471871:C:T	rs1152002	3	12471871	2.67e-08	12468710	12471871	3	3	1	rs1152002	1	rs1152002	T	C	-0.0200983	0.00361349	2.67e-08	0.459266	153140	Known
CHO	24	3:58252159:T:TA	rs35038625	3	58252159	1.97e-08	58227419	58335573	120	120	2	rs35038625;rs143048335	1	rs35038625	T	TA	-0.0226933	0.00404212	1.97e-08	0.274664	153140	Known
CHO	25	3:119533256:C:G	rs6784598	3	119533256	9.75e-11	119526349	119818585	147	144	2	rs6784598;rs3732357	1	rs6784598	C	G	-0.0233402	0.00360704	9.75e-11	0.46083	153140	Known
CHO	26	3:135900763:A:AAAAT	rs148912696	3	135900763	4.96e-08	135798658	135961569	25	25	1	rs148912696	1	rs148912696	AAAAT	A	-0.028054	0.00514509	4.96e-08	0.14362	153140	Novel
CHO	27	3:160052593:C:CT	rs35098077	3	160052593	7.72e-10	159984127	160353328	215	210	2	rs35098077;rs55992947	1	rs35098077	C	CT	-0.0258755	0.00420706	7.72e-10	0.243055	153140	Known
CHO	28	4:3446883:A:G	rs3752442	4	3446883	1.1e-27	3262699	3535927	300	290	20	rs3752442;rs1730794;rs59950280;rs10031530;rs13103813;rs10937926;rs75724886;rs9993109;rs77051823;rs4690104;rs2699434;rs3129328;rs10012797;rs372996302;rs3748036;rs28720738;rs3748034;rs75501914;rs13118673;rs2239737	3	rs3752442;rs75501914;rs13118673	G	A	-0.0393315	0.00360709	1.1e-27	0.458244	153140	Known
CHO	29	4:14876728:A:G	rs67079762	4	14876728	1.65e-08	14866897	14880274	23	21	1	rs67079762	1	rs67079762	G	A	0.0203803	0.00360992	1.65e-08	0.448567	153140	Novel
CHO	30	4:69537154:A:C	rs1960773	4	69537154	1.59e-21	69527182	70038764	1225	1151	20	rs1960773;rs293450;rs538827433;rs422934;rs10010381;rs111727547;rs115329518;rs4694089;rs13123929;rs57631654;rs1813561;rs4148259;rs28377589;rs118074585;rs62296935;rs150919624;rs66666893;rs200674376;rs145338798;rs35601781	3	rs1960773;rs28377589;rs62296935	C	A	0.034298	0.00359929	1.59e-21	0.49427	153140	Known
CHO	31	4:77420406:C:T	rs4624677	4	77420406	1.97e-11	77416627	77422171	16	14	1	rs4624677	1	rs4624677	T	C	0.0243189	0.00362536	1.97e-11	0.449461	153140	Novel
CHO	32	4:79578251:C:T	rs118190473	4	79578251	3e-16	79578251	79619199	4	4	2	rs118190473;rs10007186	1	rs118190473	C	T	-0.0406479	0.00497323	3e-16	0.155577	153140	Known
CHO	33	4:100605438:A:C	rs13130068	4	100605438	7.61e-16	100338657	100662452	284	279	8	rs1154463;rs145120945;rs2584464;rs2851225;rs5860580;rs7679045;rs13130068;rs550162737	3	rs1154463;rs2851225;rs13130068	A	C	0.0333491	0.00413745	7.61e-16	0.254424	153140	Known
CHO	34	5:74639544:C:CTTGTA	rs3064191	5	74639544	3.26e-141	74282807	75102943	1301	1237	63	rs144555307;rs145703086;rs144861578;rs112872913;rs541287684;rs71627084;rs151276809;rs10066707;rs7710706;rs3935470;rs4704187;rs148986776;rs545463835;rs145190565;rs3064191;rs4703671;rs547391972;rs13356670;rs11331996;rs371990233;rs10070207;rs576993245;rs34351;rs11303220;rs253413;rs542624913;rs42854;rs40059;rs35866218;rs112194443;rs6874626;rs66787104;rs10078021;rs55810502;rs2006760;rs7700484;rs184692…	11	rs144555307;rs144861578;rs71627084;rs145190565;rs3064191;rs186766426;rs76256805;rs146159052;rs79378147;rs16872670;rs7732100	CTTGTA	C	-0.0912846	0.00360821	3.26e-141	0.493098	153140	Known
CHO	35	5:112437081:A:AT	rs5870532	5	112437081	3.55e-08	112437081	112439759	2	2	1	rs5870532	1	rs5870532	AT	A	0.0221984	0.00402735	3.55e-08	0.278386	153140	Novel
CHO	36	5:156392082:A:C	rs4704826	5	156392082	6.08e-76	155403649	157270118	541	506	32	rs17053613;rs253606;rs282465;rs3839272;rs72803090;rs4704820;rs4704831;rs111458843;rs157678;rs79103005;rs561721181;rs36062561;rs77476137;rs6862213;rs76626199;rs117318591;rs11948514;rs180879097;rs75649139;rs73813903;rs1975026;rs139287852;rs4704826;rs17054104;rs5741954;rs143642966;rs4704727;rs113880648;rs62381166;rs117307561;rs466413;rs284432	8	rs17053613;rs282465;rs79103005;rs1975026;rs139287852;rs4704826;rs113880648;rs117307561	C	A	-0.078596	0.00426186	6.08e-76	0.232444	153140	Known
CHO	37	6:12150359:G:T	rs3777763	6	12150359	3.95e-08	12070027	12183952	23	19	1	rs3777763	1	rs3777763	T	G	0.0262939	0.00478689	3.95e-08	0.170628	153140	Novel
CHO	38	6:28583377:C:CA	rs35627623	6	28583377	2.15e-33	25108097	29613163	3183	3010	131	rs75524473;rs1165184;rs61472021;rs28365923;rs9467711;rs1884942;rs9461171;rs6913042;rs62392668;rs2154220;rs56392519;rs554359593;rs71544657;rs60645096;rs9467684;rs113336805;rs113432940;rs145647305;rs199573585;rs1883214;rs201082719;rs9467714;rs56139485;rs9467759;rs11394562;rs2758394;rs9461297;rs184226;rs79774308;rs79663265;rs78975171;rs144136704;rs529983350;rs549902739;rs7753826;rs1935234;rs198806;r…	25	rs75524473;rs2154220;rs549902739;rs1935234;rs5875089;rs806786;rs9358928;rs140862681;rs6924727;rs10946878;rs9379977;rs147045408;rs140709483;rs61601593;rs35444964;rs60598517;rs553808954;rs35627623;rs541281594;rs577737909;rs9257901;rs459970;rs9257925;rs114553842;rs3131854	CA	C	0.0609334	0.00506021	2.15e-33	0.148527	153140	Novel
CHO	39	6:33597592:A:G	rs62407630	6	33597592	1.38e-27	33172306	34351480	660	604	59	rs114699053;rs534430706;rs114972028;rs114485144;rs4713642;rs10080540;rs76631016;rs213196;rs569407808;rs211468;rs569725015;rs113150229;rs115775530;rs3216621;rs55869417;rs210134;rs62407630;rs7757800;rs2296340;rs753890;rs4713658;rs509539;rs35964955;rs5875464;rs3998115;rs10081055;rs201376062;rs56369265;rs86715;rs68191;rs210200;rs36086440;rs4713648;rs9394159;rs2296330;rs747695;rs62397637;rs563097558;r…	11	rs114699053;rs213196;rs569725015;rs3216621;rs62407630;rs4713648;rs10570024;rs547811969;rs13214793;rs72896160;rs9469619	A	G	0.0777248	0.00714128	1.38e-27	0.0689239	153140	Known
CHO	40	6:37028566:C:CAAAT	rs10654113	6	37028566	1.64e-08	36984718	37054676	59	58	1	rs10654113	1	rs10654113	C	CAAAT	0.035504	0.00628832	1.64e-08	0.0896304	153140	Known
CHO	41	6:101306502:C:G	rs9390699	6	101306502	3.73e-15	100877241	101731443	727	714	17	rs240764;rs199632200;rs9399668;rs10485296;rs9498414;rs12209186;rs536222796;rs1894562;rs9322076;rs240763;rs9390699;rs34845555;rs35834764;rs2209936;rs2518333;rs1392969;rs10684305	2	rs240764;rs9390699	G	C	-0.0300538	0.00382182	3.73e-15	0.335366	153140	Known
CHO	42	6:135419037:A:AC	rs375867652	6	135419037	2.47e-34	135248448	135477207	181	174	9	rs56076748;rs2210366;rs375867652;rs9389270;rs9483788;rs538261385;rs10710789;rs9402680;rs9373123	2	rs56076748;rs375867652	A	AC	-0.0469265	0.00384051	2.47e-34	0.324598	153140	Known
CHO	43	6:151898506:C:T	rs1871859	6	151898506	5.8e-11	151846821	151898506	44	44	2	rs1871859;rs12055370	1	rs1871859	T	C	0.0235393	0.00359441	5.8e-11	0.490133	153140	Known
CHO	44	6:161014107:C:T	rs13198987	6	161014107	3.39e-21	160468180	161118146	550	531	24	rs8191959;rs4646277;rs715083;rs806383;rs12192401;rs2504922;rs183454341;rs443043;rs1112444;rs9355287;rs2136675;rs16891445;rs2661845;rs184606388;rs117269079;rs144194669;rs13198987;rs4708876;rs1367211;rs140799884;rs62440432;rs73596816;rs141033257;rs71033586	9	rs8191959;rs4646277;rs715083;rs12192401;rs443043;rs184606388;rs13198987;rs73596816;rs71033586	T	C	-0.0341583	0.00361468	3.39e-21	0.458636	153140	Known
CHO	45	7:1128114:C:CA	rs34671385	7	1128114	6.4e-13	997686	1219553	272	259	9	rs2362529;rs11489405;rs34733337;rs72197406;rs4724738;rs34671385;rs3808354;rs559471034;rs117992627	2	rs2362529;rs34671385	C	CA	0.0688508	0.00957369	6.4e-13	0.0366299	153140	Known
CHO	46	7:21597487:A:C	rs59509802	7	21597487	9.18e-31	21473300	21714298	304	295	27	rs79947001;rs6461564;rs6461569;rs60316012;rs61610864;rs10273633;rs10279793;rs2107449;rs73060317;rs201546758;rs73070437;rs59509802;rs11772101;rs12670798;rs73070433;rs575437991;rs66472379;rs60805935;rs66968075;rs7790091;rs9639389;rs72494316;rs6461583;rs2390541;rs12539987;rs7809261;rs12700288	5	rs79947001;rs2107449;rs59509802;rs6461583;rs12700288	C	A	0.0486347	0.00421766	9.18e-31	0.239728	153140	Known
CHO	47	7:26022414:A:C	rs7780562	7	26022414	3.63e-15	25944480	26413870	240	235	12	rs7780562;rs2893234;rs2893237;rs11977893;rs67978834;rs11505316;rs4389834;rs4719841;rs4722553;rs368663200;rs2014729;rs17153525	2	rs7780562;rs368663200	A	C	0.0309691	0.0039366	3.63e-15	0.299742	153140	Known
CHO	48	7:28203571:C:T	rs68183954	7	28203571	2.88e-10	28147452	28260312	46	46	1	rs68183954	1	rs68183954	T	C	0.0233216	0.003699	2.88e-10	0.388341	153140	Known
CHO	49	7:44231216:G:T	rs3757840	7	44231216	2.78e-10	44222802	44259871	11	9	2	rs3757840;rs1990458	1	rs3757840	G	T	-0.0231742	0.00367216	2.78e-10	0.398952	153140	Known
CHO	50	7:50309890:A:G	rs62447171	7	50309890	3e-10	50258234	50324037	32	30	1	rs62447171	1	rs62447171	A	G	0.0239795	0.00380713	3e-10	0.34031	153140	Known
CHO	51	7:97882561:A:G	rs11982193	7	97882561	1.54e-13	97864792	98042527	62	57	9	rs11982193;rs142881252;rs10953258;rs201576582;rs34330041;rs1635612;rs377584195;rs1688605;rs7783611	1	rs11982193	A	G	-0.032695	0.00442799	1.54e-13	0.209815	153140	Known
CHO	52	7:155026733:G:T	rs4410865	7	155026733	1.23e-09	155019285	155046629	25	25	3	rs4410865;rs79428992;rs61191221	1	rs4410865	T	G	0.0222784	0.00366607	1.23e-09	0.409024	153140	Known
CHO	53	7:156695620:A:AT	rs11310486	7	156695620	9.06e-11	156543698	156762984	194	187	3	rs11310486;rs66475730;rs34244970	1	rs11310486	AT	A	-0.0234289	0.00361454	9.06e-11	0.452413	153140	Novel
CHO	54	8:10633159:A:C	rs10100265	8	10633159	3.09e-10	10584288	10688661	208	201	1	rs10100265	1	rs10100265	C	A	-0.0236203	0.00375262	3.09e-10	0.357885	153140	Novel
CHO	55	8:18272438:C:T	rs4921914	8	18272438	1.07e-15	18239697	18283352	110	108	3	rs4921914;rs1495742;rs1495748	1	rs4921914	T	C	-0.0302666	0.00377433	1.07e-15	0.35082	153140	Known
CHO	56	8:55440068:C:T	rs10104997	8	55440068	1.49e-15	55406067	55472515	97	91	4	rs10104997;rs13278688;rs7827437;rs28387039	1	rs10104997	T	C	0.0341635	0.00428255	1.49e-15	0.227207	153140	Known
CHO	57	8:59406490:C:T	rs112784971	8	59406490	1.3e-45	59160746	59567389	453	443	31	rs11785815;rs35488835;rs61011094;rs7842117;rs75063235;rs71557726;rs7005978;rs10086874;rs16923500;rs8192872;rs34092271;rs4612330;rs10808694;rs13263780;rs62512876;rs1160416;rs112784971;rs1457042;rs3824260;rs79194994;rs560009476;rs7840932;rs28623575;rs189309686;rs2634531;rs146647649;rs532856570;rs7840670;rs150001652;rs12375332;rs4738699	5	rs11785815;rs112784971;rs150001652;rs12375332;rs4738699	T	C	-0.0558772	0.00394178	1.3e-45	0.298498	153140	Known
CHO	58	8:61546275:A:G	rs659118	8	61546275	2.1e-11	61151150	61556567	365	356	5	rs659118;rs12542264;rs12680649;rs7017939;rs145487461	1	rs659118	A	G	-0.0241055	0.00359859	2.1e-11	0.483913	153140	Known
CHO	59	8:91513295:C:CT	rs36028127	8	91513295	1.05e-08	91463666	91531188	58	56	1	rs36028127	1	rs36028127	CT	C	-0.0206882	0.00361536	1.05e-08	0.45814	153140	Novel
CHO	60	8:116658583:G:T	rs2737245	8	116658583	9.35e-34	116579088	116871682	257	244	10	rs2737245;rs13277568;rs11337200;rs548295226;rs5894294;rs71294305;rs2721937;rs2142330;rs2737229;rs55780214	1	rs2737245	T	G	-0.0485349	0.00400783	9.35e-34	0.280139	153140	Known
CHO	61	8:121881153:A:G	rs12682501	8	121881153	1.46e-09	121871725	121932455	31	30	2	rs12682501;rs10089902	1	rs12682501	G	A	0.0223581	0.00369645	1.46e-09	0.38422	153140	Novel
CHO	62	8:126490972:A:T	rs2954029	8	126490972	1.87e-99	126447844	126535007	201	192	22	rs17663005;rs34615302;rs75549537;rs62523861;rs2954038;rs34447699;rs2954029;rs13258507;rs374077976;rs6993155;rs35456930;rs33976095;rs10216723;rs4871602;rs12674939;rs113334082;rs112875651;rs10808545;rs10956251;rs35972224;rs79695981;rs115038899	4	rs17663005;rs2954029;rs112875651;rs10956251	A	T	0.0767754	0.00362688	1.87e-99	0.442386	153140	Known
CHO	63	8:145007947:A:G	rs6989119	8	145007947	1.98e-10	144992862	145093404	161	148	4	rs6989119;rs74933891;rs11787365;rs11780802	1	rs6989119	A	G	0.031747	0.00498957	1.98e-10	0.153921	153140	Known
CHO	64	9:107664301:C:T	rs1883025	9	107664301	2.72e-103	107471308	107740288	349	341	36	rs2472474;rs57365304;rs11789818;rs2274871;rs2066716;rs3753024;rs3831227;rs1999431;rs4149307;rs2515629;rs7034361;rs201375651;rs2487054;rs3780542;rs143565976;rs4149300;rs4149296;rs34650643;rs67740686;rs12341993;rs4743764;rs150064281;rs1883025;rs3905001;rs13284054;rs1929842;rs4149274;rs2791948;rs562034939;rs2254819;rs2777794;rs10820744;rs73664374;rs11370908;rs2472456;rs10761089	12	rs2472474;rs3831227;rs4149307;rs143565976;rs4149300;rs4149296;rs34650643;rs150064281;rs1883025;rs2254819;rs11370908;rs10761089	T	C	-0.0896578	0.00415452	2.72e-103	0.250849	153140	Known
CHO	65	9:112209039:A:G	rs17793778	9	112209039	4.12e-16	112196840	112360586	152	152	9	rs17793778;rs5899847;rs567552701;rs58272963;rs377168790;rs35551118;rs137989413;rs16914135;rs10665287	2	rs17793778;rs10665287	G	A	-0.0316573	0.00389145	4.12e-16	0.311143	153140	Known
CHO	66	9:130760328:G:GT	rs201503188	9	130760328	1.22e-42	130674161	130791937	226	217	13	rs201503188;rs35793115;rs58292669;rs947626;rs10760523;rs61481821;rs551938126;rs78021228;rs200789036;rs71381706;rs5900780;rs59857465;rs3053699	1	rs201503188	GT	G	0.0629988	0.00460284	1.22e-42	0.187982	153140	Known
CHO	67	9:131508118:T:TTTTA	rs144981454	9	131508118	6.52e-10	131465481	131659724	11	5	1	rs144981454	1	rs144981454	T	TTTTA	-0.0442195	0.00715834	6.52e-10	0.0677615	153140	Known
CHO	68	9:136146597:C:T	rs550057	9	136146597	3.27e-94	136043738	136398570	612	595	42	rs7028269;rs2073870;rs71483203;rs6597608;rs13300535;rs4424335;rs7044125;rs9411465;rs10901251;rs12378537;rs185748058;rs62574563;rs7873634;rs68032997;rs62641782;rs2073827;rs657152;rs500499;rs8176635;rs7025162;rs11482845;rs512624;rs35945091;rs4962046;rs3118662;rs4962113;rs8176671;rs7030248;rs77843399;rs3205136;rs550057;rs150150366;rs2301611;rs117706705;rs9411475;rs554710;rs58657113;rs886090;rs312475…	10	rs7028269;rs6597608;rs185748058;rs62641782;rs8176671;rs550057;rs554710;rs886090;rs2073937;rs1008250	T	C	0.0840723	0.00408285	3.27e-94	0.262234	153140	Known
CHO	69	10:17254832:C:T	rs7080366	10	17254832	6.59e-12	17254832	17335973	53	51	3	rs7080366;rs5783537;rs6602187	1	rs7080366	C	T	-0.0255267	0.00371764	6.59e-12	0.377635	153140	Known
CHO	70	10:74710484:C:G	rs7904738	10	74710484	2.79e-36	74013151	75391217	1441	1406	34	rs78766394;rs7897548;rs7917581;rs201797680;rs5786076;rs80141089;rs35126406;rs530552038;rs11297602;rs35593530;rs72461335;rs530478500;rs115687956;rs7904738;rs11000468;rs7915569;rs201515888;rs12573039;rs57265585;rs202158084;rs7094774;rs201132188;rs3736517;rs7901429;rs199527405;rs563212307;rs12218699;rs3009550;rs113135978;rs112487245;rs147499458;rs57523650;rs11816594;rs78295286	2	rs78766394;rs7904738	C	G	-0.0534013	0.00424565	2.79e-36	0.236232	153140	Known
CHO	71	10:114024877:C:CA	rs578186224	10	114024877	1.41e-39	113901194	114206837	395	380	14	rs7078775;rs10885313;rs10885314;rs2803621;rs7908735;rs10787431;rs10885316;rs7913950;rs578186224;rs41313475;rs7093844;rs10885336;rs58854276;rs72821869	5	rs7078775;rs2803621;rs7908735;rs578186224;rs7093844	CA	C	-0.0499845	0.00379702	1.41e-39	0.340816	153140	Known
CHO	72	10:118397894:A:G	rs4751996	10	118397894	9.81e-12	118381945	118417453	34	32	1	rs4751996	1	rs4751996	G	A	0.0278129	0.00408455	9.81e-12	0.263475	153140	Known
CHO	73	10:120878349:A:ATT	rs33924884	10	120878349	4.2e-08	120785828	120902227	83	74	1	rs33924884	1	rs33924884	ATT	A	0.0416654	0.00760012	4.2e-08	0.0595044	153140	Novel
CHO	74	11:5684402:C:G	rs1976339	11	5684402	1.38e-09	5684402	5701409	26	26	3	rs1976339;rs36084911;rs3824949	1	rs1976339	G	C	-0.0220957	0.00364766	1.38e-09	0.419342	153140	Known
CHO	75	11:18632984:C:T	rs10128711	11	18632984	9.55e-18	18489360	18711535	290	282	15	rs10128711;rs10832951;rs553678586;rs11024757;rs2121389;rs10832969;rs4417245;rs12420882;rs139183744;rs1979051;rs72881319;rs5790042;rs7395655;rs7131635;rs75168329	3	rs10128711;rs7395655;rs75168329	C	T	0.0310386	0.00361784	9.55e-18	0.448789	153140	Known
CHO	76	11:61631690:C:T	rs77466626	11	61631690	3.52e-11	61518986	61664711	121	53	6	rs77466626;rs520987;rs198476;rs174569;rs174591;rs74771917	1	rs77466626	T	C	-0.0242263	0.00365799	3.52e-11	0.419805	153140	Known
CHO	77	11:67192107:A:T	rs1790748	11	67192107	2.16e-12	66853170	67375944	195	183	8	rs1790748;rs1626067;rs2302264;rs11819880;rs66535406;rs79890820;rs1558257;rs138051301	2	rs1790748;rs138051301	A	T	-0.0273999	0.00390101	2.16e-12	0.307144	153140	Novel
CHO	78	11:75455021:A:C	rs499974	11	75455021	4.07e-09	75444605	75569150	190	177	1	rs499974	1	rs499974	A	C	-0.0239449	0.00407127	4.07e-09	0.266524	153140	Known
CHO	79	11:116663707:A:G	rs662799	11	116663707	1.37e-55	116527728	117101445	1110	1065	63	rs12785990;rs1787689;rs35297417;rs11401622;rs12802944;rs151007118;rs2008915;rs180350;rs66505542;rs9666150;rs2542061;rs71037407;rs565689102;rs74368849;rs662799;rs10750097;rs7123666;rs529068927;rs7396835;rs4520;rs7116797;rs140660436;rs550939779;rs1240778;rs7480302;rs59034260;rs1268353;rs576700557;rs12718462;rs201462698;rs181443242;rs34899537;rs77204473;rs180916814;rs148406912;rs5795058;rs12277910;r…	9	rs12785990;rs74368849;rs662799;rs12718462;rs200408997;rs645258;rs34796476;rs148910068;rs538814703	G	A	0.061969	0.00394555	1.37e-55	0.296353	153140	Known
CHO	80	11:118445473:A:AT	rs150318642	11	118445473	2.23e-19	118316960	118474719	152	151	6	rs150318642;rs11216919;rs11216920;rs532991008;rs34888107;rs11436622	1	rs150318642	A	AT	0.0327475	0.00363817	2.23e-19	0.434292	153140	Known
CHO	81	11:122526601:C:T	rs7128198	11	122526601	9.28e-11	122500846	122588817	86	84	2	rs7128198;rs35483388	1	rs7128198	T	C	0.033023	0.00509754	9.28e-11	0.146203	153140	Known
CHO	82	11:126239143:C:CT	rs68055275	11	126239143	2e-23	126069632	126289677	218	216	9	rs78230040;rs7928577;rs35290990;rs240542;rs68055275;rs542822489;rs11220465;rs12226757;rs76970536	3	rs78230040;rs68055275;rs76970536	CT	C	0.0409127	0.00410223	2e-23	0.261568	153140	Known
CHO	83	12:9098995:G:GAAC	ss1388090400	12	9098995	5.29e-20	9043352	9191370	209	207	5	ss1388090400;ss1388090854;ss1388090958;ss1388089031;ss1388089690	1	ss1388090400	GAAC	G	-0.035888	0.00391876	5.29e-20	0.304597	153140	Known
CHO	84	12:29415140:G:GT	rs35890746	12	29415140	9.77e-10	29389131	29602352	94	89	2	rs35890746;rs12813731	1	rs35890746	GT	G	-0.0240301	0.00393092	9.77e-10	0.301237	153140	Known
CHO	85	12:40519991:C:T	rs17458613	12	40519991	3.89e-11	40500860	40731214	89	77	1	rs17458613	1	rs17458613	T	C	0.0249612	0.00377731	3.89e-11	0.348485	153140	Known
CHO	86	12:50113449:G:GAGAA	rs111253392	12	50113449	1.25e-08	49825986	50165112	262	228	1	rs111253392	1	rs111253392	G	GAGAA	-0.0429429	0.00754403	1.25e-08	0.0608071	153140	Novel
CHO	87	12:72140706:A:G	rs2864808	12	72140706	4.78e-09	72132095	72195374	48	47	1	rs2864808	1	rs2864808	A	G	0.0210694	0.00359876	4.78e-09	0.492634	153140	Novel
CHO	88	12:100890318:A:G	rs79073069	12	100890318	6.09e-21	100783280	101044202	283	277	13	rs79073069;rs35724;rs35697;rs11110364;rs12229026;rs1536464;rs7955221;rs112353706;rs111792361;rs138819500;rs12304867;rs11110445;rs35718	3	rs79073069;rs112353706;rs11110445	A	G	0.0373368	0.00397691	6.09e-21	0.287404	153140	Known
CHO	89	12:109905368:A:C	rs6606725	12	109905368	4.54e-16	109849410	110046112	301	296	6	rs6606725;rs6606731;rs10850379;rs2111216;rs141474441;rs71443859	1	rs6606725	A	C	0.0320002	0.00393939	4.54e-16	0.312045	153140	Known
CHO	90	12:111833084:A:ATATTAT	rs377412803	12	111833084	7.71e-25	111367244	113117897	1000	953	24	rs76892715;rs79105258;rs11065933;rs671;rs147992802;rs145558108;rs377412803;rs557658468;rs11065905;rs61941262;rs659964;rs374895437;rs11304348;rs555501971;rs34196571;rs2339905;rs576028567;rs7302298;rs547587127;rs71445573;rs11065884;rs77465633;rs60118986;rs561190073	4	rs76892715;rs377412803;rs77465633;rs561190073	A	ATATTAT	0.039767	0.00386414	7.71e-25	0.419962	153140	Known
CHO	91	12:121416650:A:C	rs1169288	12	121416650	1.9e-30	121082228	121489586	528	500	23	rs1169288;rs1169291;rs1169296;rs66710628;rs4403877;rs10083043;rs2708103;rs11291349;rs12228118;rs34258841;rs11065289;rs660549;rs11065316;rs33922529;rs34814522;rs10849823;rs11433243;rs7970807;rs548921462;rs71076693;rs111357179;rs200590538;rs75120719	2	rs1169288;rs75120719	C	A	0.041452	0.0036144	1.9e-30	0.480766	153140	Known
CHO	92	12:123851874:C:T	rs28498205	12	123851874	1.06e-31	123156551	123932234	1134	1066	27	rs11323486;rs4759383;rs2271050;rs113929599;rs11060725;rs10847446;rs11324033;rs111488882;rs585522;rs28498205;rs66571493;rs28508025;rs28466887;rs1707730;rs10848076;rs4275659;rs541028634;rs143989762;rs11613128;rs542748087;rs555382559;rs200868180;rs79050634;rs74530231;rs545944754;rs62719360;rs574774202	3	rs11323486;rs11324033;rs28498205	C	T	0.0461486	0.00393919	1.06e-31	0.296915	153140	Known
CHO	93	12:125315647:A:G	rs7485656	12	125315647	6.49e-18	125005343	125380232	86	81	13	rs12307174;rs701027;rs12822442;rs837500;rs921919;rs838900;rs5889;rs10846740;rs7485656;rs11057828;rs10773106;rs67053123;rs10773112	5	rs12307174;rs837500;rs921919;rs7485656;rs67053123	A	G	-0.0330675	0.00383454	6.49e-18	0.328996	153140	Known
CHO	94	13:32947133:C:CT	rs35596121	13	32947133	8.3e-20	32890026	32987134	105	105	10	rs206077;rs371428871;rs206147;rs11291838;rs61946991;rs206320;rs35596121;rs74189161;rs9567552;rs11327981	2	rs206077;rs35596121	CT	C	-0.0335914	0.00368766	8.3e-20	0.389676	153140	Known
CHO	95	13:50134358:C:T	rs12146924	13	50134358	1.4e-08	50005444	50199211	279	271	3	rs12146924;rs34976750;rs7337705	1	rs12146924	T	C	0.0205061	0.00361412	1.4e-08	0.477547	153140	Known
CHO	96	13:114548163:C:G	rs9577923	13	114548163	3.32e-20	114520880	114890142	241	226	5	rs9577923;rs6602910;rs9604465;rs146328188;rs139122442	2	rs9577923;rs146328188	G	C	0.0360219	0.00391201	3.32e-20	0.30524	153140	Known
CHO	97	14:24872209:C:T	rs6573778	14	24872209	2.68e-08	24871530	24883887	9	9	1	rs6573778	1	rs6573778	T	C	0.0440621	0.00792284	2.68e-08	0.0545416	153140	Known
CHO	98	14:31736957:C:T	rs11851473	14	31736957	4.7e-08	31723259	31894802	59	59	1	rs11851473	1	rs11851473	C	T	-0.0232277	0.00425242	4.7e-08	0.234517	153140	Novel
CHO	99	14:70245193:A:G	rs2296651	14	70245193	5.55e-12	70245193	70639684	11	10	2	rs2296651;rs80183331	2	rs2296651;rs80183331	A	G	-0.0806315	0.0117015	5.55e-12	0.0242229	153140	Known
CHO	100	14:75191772:T:TA	rs34861456	14	75191772	1.23e-17	75125540	75401322	228	226	10	rs34861456;rs35781097;rs12878502;rs57808456;rs5809679;rs11335240;rs722599;rs2359240;rs534437803;rs11396572	1	rs34861456	TA	T	-0.0308611	0.0036095	1.23e-17	0.459433	153140	Known
CHO	101	15:50787955:C:T	rs17645290	15	50787955	1.3e-08	50713401	51564341	489	471	3	rs17645290;rs77749101;rs2414100	1	rs17645290	C	T	-0.0206576	0.00363287	1.3e-08	0.436248	153140	Novel
CHO	102	15:53074437:A:G	rs80227108	15	53074437	6.32e-14	53070493	53101886	27	27	2	rs80227108;rs6493583	1	rs80227108	A	G	-0.0376044	0.00501311	6.32e-14	0.151548	153140	Known
CHO	103	15:58723939:A:G	rs2070895	15	58723939	9.39e-168	58542377	58744348	463	450	73	rs72739147;rs6493996;rs12148780;rs72625728;rs261271;rs55700245;rs118146059;rs7165301;rs78591876;rs16940027;rs8034373;rs12594571;rs1867382;rs35488684;rs4775032;rs62001698;rs60116282;rs408684;rs62001733;rs56229818;rs1838504;rs183786;rs4775042;rs192330;rs66536958;rs56347327;rs111399849;rs10636032;rs579953;rs1560389;rs1601935;rs8036597;rs185481;rs576650681;rs261293;rs28847410;rs261291;rs12905732;rs17…	18	rs72739147;rs78591876;rs4775032;rs192330;rs1560389;rs185481;rs28847410;rs261291;rs75731941;rs13329672;rs11854656;rs2004815;rs4774297;rs2070895;rs62000939;rs6494006;rs59999923;rs473224	A	G	0.100078	0.00362521	9.39e-168	0.445279	153140	Known
CHO	104	16:11709471:C:T	rs34711202	16	11709471	1e-12	11665805	11711143	85	78	3	rs34711202;rs3048042;rs34586225	1	rs34711202	T	C	0.0259086	0.00363374	1e-12	0.427099	153140	Known
CHO	105	16:53800954:C:T	rs1421085	16	53800954	1.76e-09	53799269	53845169	97	95	1	rs1421085	1	rs1421085	C	T	0.0327472	0.00544085	1.76e-09	0.12562	153140	Known
CHO	106	16:55866337:C:T	rs12443580	16	55866337	1.96e-09	55866337	55869235	6	6	1	rs12443580	1	rs12443580	T	C	-0.0218613	0.00364308	1.96e-09	0.429192	153140	Novel
CHO	107	16:56994244:T:TA	rs36229491	16	56994244	5.89e-89	56929944	57020127	93	90	25	rs9929408;rs7204044;rs1122390;rs12923459;rs36229787;rs1800775;rs12720926;rs76277974;rs36229485;rs71383212;rs7499892;rs36229491;rs736274;rs2303790;rs12599565;rs9938413;rs9926440;rs2033254;rs12720889;rs9989419;rs7205692;rs73544910;rs12720922;rs201835654;rs289744	6	rs9929408;rs1122390;rs76277974;rs36229491;rs9926440;rs289744	TA	T	0.0953363	0.00476762	5.89e-89	0.170432	153140	Known
CHO	108	16:72079657:C:T	rs77303550	16	72079657	4.5e-87	71279104	72908020	1625	1567	78	rs8043705;rs12597159;rs8050871;rs74249746;rs151060529;rs140775247;rs116894978;rs28483459;rs7205297;rs140200781;rs62056490;rs60536077;rs34791226;rs11649672;rs149514375;rs369844976;rs3841242;rs200435297;rs148809817;rs143638926;rs540090773;rs35069141;rs9939911;rs142933570;rs116876785;rs77751828;rs184643955;rs148582489;rs7200447;rs7185027;rs74437379;rs138201045;rs117822808;rs17605368;rs201687921;rs80…	17	rs8043705;rs140200781;rs369844976;rs3841242;rs143638926;rs74437379;rs8051364;rs564502752;rs143668592;rs74754689;rs76266151;rs77303550;rs144694832;rs149407579;rs811048;rs9934324;rs12598219	T	C	-0.0823662	0.00416429	4.5e-87	0.248622	153140	Known
CHO	109	16:88570013:C:G	rs75874899	16	88570013	1.91e-09	88563924	88587278	26	22	1	rs75874899	1	rs75874899	C	G	0.0458025	0.00762702	1.91e-09	0.0596023	153140	Known
CHO	110	17:4686700:A:G	rs11867239	17	4686700	3.49e-08	4680534	4693054	26	24	1	rs11867239	1	rs11867239	G	A	0.0205991	0.00373532	3.49e-08	0.366792	153140	Known
CHO	111	17:7080069:A:G	rs12945299	17	7080069	1.48e-17	7063650	7540735	52	50	5	rs12945299;rs67143157;rs142122735;rs148426029;rs2075230	2	rs12945299;rs148426029	G	A	-0.0316411	0.00370999	1.48e-17	0.377338	153140	Known
CHO	112	17:26725265:A:G	rs2239908	17	26725265	2.3e-14	26350420	27196748	266	263	4	rs2239908;rs34626243;rs6505076;rs34984874	2	rs2239908;rs34984874	G	A	-0.0315823	0.00413794	2.3e-14	0.254362	153140	Known
CHO	113	17:34951204:A:G	rs2285640	17	34951204	1.31e-10	34839662	34951204	18	18	2	rs2285640;rs200417720	1	rs2285640	G	A	0.0235948	0.00367175	1.31e-10	0.396836	153140	Novel
CHO	114	17:45627997:A:AT	rs35634041	17	45627997	4.29e-16	44989888	45800308	372	337	10	rs16941382;rs9901977;rs60371134;rs56897494;rs35634041;rs10853090;rs9893629;rs9905308;rs62074459;rs538733982	2	rs16941382;rs35634041	AT	A	0.0313196	0.00385231	4.29e-16	0.323619	153140	Known
CHO	115	17:53738675:C:T	rs17211752	17	53738675	2.51e-08	53733859	53738843	9	9	1	rs17211752	1	rs17211752	C	T	-0.0291404	0.0052295	2.51e-08	0.137645	153140	Novel
CHO	116	17:66062873:C:T	rs74900486	17	66062873	2.85e-09	65822573	66098154	361	352	2	rs74900486;rs201734103	1	rs74900486	C	T	-0.0225971	0.00380432	2.85e-09	0.338638	153140	Known
CHO	117	17:67082962:C:G	rs740516	17	67082962	1.04e-21	66977268	67218197	278	266	8	rs740516;rs11077946;rs35431740;rs143106156;rs4968828;rs1024670;rs2302134;rs16973751	2	rs740516;rs16973751	C	G	0.0344724	0.00360122	1.04e-21	0.461241	153140	Known
CHO	118	17:76677744:C:T	rs11650504	17	76677744	2.2e-08	76672322	76681826	4	4	1	rs11650504	1	rs11650504	T	C	0.0357453	0.00638838	2.2e-08	0.0871196	153140	Known
CHO	119	18:47119579:A:G	rs11082764	18	47119579	3.96e-77	46565797	47182664	900	875	36	rs567926374;rs9948325;rs12954044;rs78349695;rs28498515;rs12457744;rs11082764;rs11082765;rs16950701;rs74913116;rs4939879;rs7229377;rs34802337;rs74726706;rs570183371;rs11082769;rs12955369;rs11662596;rs72642487;rs17798991;rs1943681;rs4121823;rs11664277;rs883218;rs4939880;rs11663245;rs78600500;rs34401564;rs61302953;rs11411497;rs4939886;rs1943973;rs10438978;rs1943981;rs4939887;rs1943970	8	rs567926374;rs11082764;rs17798991;rs78600500;rs34401564;rs61302953;rs1943981;rs1943970	G	A	0.0671656	0.00361322	3.96e-77	0.459246	153140	Known
CHO	120	18:55257529:C:T	rs34886602	18	55257529	1.4e-08	55237317	55301112	67	60	1	rs34886602	1	rs34886602	T	C	-0.0212006	0.00373651	1.4e-08	0.366256	153140	Known
CHO	121	19:5841356:G:T	rs3760775	19	5841356	2.49e-09	5817218	5844792	17	15	2	rs3760775;rs10420107	1	rs3760775	T	G	0.0227695	0.00381892	2.49e-09	0.329757	153140	Known
CHO	122	19:7823357:G:T	rs56290930	19	7823357	4.72e-09	7819480	7832664	15	15	1	rs56290930	1	rs56290930	T	G	-0.0217797	0.0037187	4.72e-09	0.374213	153140	Novel
CHO	123	19:11242307:C:G	rs2738464	19	11242307	1.73e-160	10044788	11680191	1091	1045	111	rs8108722;rs281437;rs10408934;rs76359824;rs12979469;rs3745242;rs528114656;rs77997860;rs10420201;rs1053007;rs35467336;rs373093467;rs75620751;rs76707269;rs5827110;rs11668706;rs73007599;rs117977074;rs1541596;rs28729258;rs4804546;rs35179182;rs10417443;rs111507069;rs58592246;rs56335280;rs555456776;rs535966052;rs78524781;rs117302066;rs5927;rs201820139;rs117023598;rs186896770;rs116530815;rs147540853;rs1…	26	rs8108722;rs281437;rs10408934;rs1053007;rs28729258;rs58592246;rs535966052;rs78524781;rs117302066;rs117023598;rs138937731;rs116886614;rs688;rs2738464;rs12460253;rs141593507;rs111289308;rs56097060;rs112073805;rs440677;rs537082202;rs2278426;rs10419122;rs76712266;rs322127;rs12327783	G	C	-0.107301	0.00397497	1.73e-160	0.288377	153140	Known
CHO	124	19:14175889:A:C	rs142096538	19	14175889	8.88e-11	14169134	14195483	36	25	1	rs142096538	1	rs142096538	A	C	-0.0239135	0.00368762	8.88e-11	0.394087	153140	Known
CHO	125	19:15804750:C:T	rs12986015	19	15804750	1.84e-10	15781481	15970305	245	236	5	rs12986015;rs573966762;rs372230557;rs59176397;rs4807991	1	rs12986015	C	T	-0.0247211	0.00387812	1.84e-10	0.314062	153140	Known
CHO	126	19:17232775:A:G	rs12971955	19	17232775	1.56e-09	17232499	17258828	19	19	2	rs12971955;rs112219961	1	rs12971955	A	G	-0.0224041	0.00371073	1.56e-09	0.377005	153140	Known
CHO	127	19:19388500:A:T	rs8107974	19	19388500	1.54e-09	19370340	19468655	7	7	1	rs8107974	1	rs8107974	T	A	-0.0371923	0.00615713	1.54e-09	0.0942046	153140	Known
CHO	128	19:45389174:A:T	rs283813	19	45389174	0	45231074	46373641	500	473	48	rs8108110;rs10522867;rs1551891;rs2965169;rs145031198;rs148222844;rs116700999;rs28399635;rs1135062;rs3842409;rs11667253;rs59796539;rs112262807;rs111371860;rs4802241;rs35763320;rs4803766;rs393584;rs5828224;rs283813;rs157581;rs59007384;rs1160983;rs75627662;rs390082;rs200596754;rs3852861;rs406315;rs34215622;rs769450;rs34078567;rs3745150;rs439382;rs140010660;rs429358;rs412776;rs117650633;rs114448690;r…	19	rs8108110;rs2965169;rs145031198;rs148222844;rs28399635;rs11667253;rs111371860;rs4802241;rs283813;rs34215622;rs439382;rs429358;rs117650633;rs114448690;rs5167;rs78620885;rs1005451;rs7259913;rs10423928	A	T	-0.252515	0.00641172	0	0.0862642	153140	Known
CHO	129	19:50000009:A:G	rs2280401	19	50000009	2.36e-21	49943976	50126571	210	196	5	rs2280401;rs1320303;rs10406480;rs56146695;rs113886122	2	rs2280401;rs56146695	A	G	-0.0455652	0.00480246	2.36e-21	0.169143	153140	Known
CHO	130	19:58354935:G:T	rs60915609	19	58354935	2.83e-09	58354536	58354935	2	2	1	rs60915609	1	rs60915609	T	G	-0.029036	0.0048873	2.83e-09	0.161444	153140	Known
CHO	131	20:17844492:G:T	rs2618567	20	17844492	7.29e-20	17539037	17851119	94	67	10	rs148333144;rs117131714;rs76597890;rs2745823;rs2745824;rs6111692;rs11087229;rs2328223;rs2618567;rs2618568	3	rs148333144;rs2745823;rs2618567	G	T	0.0345359	0.00378546	7.29e-20	0.340603	153140	Known
CHO	132	20:34120437:C:CACACACACAA	rs587677053	20	34120437	4.37e-12	34033548	34558503	317	308	4	rs587677053;rs142187075;rs11698633;rs6058275	1	rs587677053	C	CACACACACAA	-0.032187	0.00464824	4.37e-12	0.183708	153140	Known
CHO	133	20:39818861:C:T	rs4344974	20	39818861	3.57e-27	39143298	40270138	589	573	15	rs6129648;rs6029202;rs6129649;rs4812439;rs2865505;rs2865509;rs4344974;rs79193019;rs568284480;rs6129804;rs6129726;rs34984215;rs12625035;rs2866747;rs35371372	4	rs6129648;rs2865509;rs4344974;rs2866747	T	C	-0.0500049	0.00463151	3.57e-27	0.185157	153140	Known
CHO	134	20:44607601:A:G	rs6104410	20	44607601	6.21e-09	44533110	44610737	30	28	1	rs6104410	1	rs6104410	G	A	0.0211055	0.00363203	6.21e-09	0.43457	153140	Novel
CHO	135	20:62380516:A:C	rs932826	20	62380516	2.52e-08	62342695	62381979	14	12	1	rs932826	1	rs932826	A	C	-0.0224377	0.00402685	2.52e-08	0.277129	153140	Known
CHO	136	21:40678968:C:T	rs9975562	21	40678968	4.63e-08	40513215	40717500	213	204	1	rs9975562	1	rs9975562	C	T	-0.0197565	0.00361511	4.63e-08	0.465852	153140	Known
CHO	137	22:21982340:C:G	rs861857	22	21982340	9.54e-13	21910280	21992386	115	108	3	rs861857;rs5754075;rs374588807	1	rs861857	G	C	-0.0259666	0.00363831	9.54e-13	0.431203	153140	Known
CHO	138	22:30362715:C:CGTGTGTGTGTGTGTGT	rs199950221	22	30362715	1.08e-10	30134060	30603574	184	175	2	rs199950221;rs34105530	1	rs199950221	C	CGTGTGTGTGTGTGTGT	0.0242847	0.003762	1.08e-10	0.35746	153140	Known
CHO	139	22:42410842:C:T	rs5751201	22	42410842	7.19e-12	41643397	42690262	300	294	3	rs5751201;rs5758700;rs5758324	1	rs5751201	C	T	0.0249039	0.00363353	7.19e-12	0.43552	153140	Known
CHO	140	22:45769970:G:GTTT	rs35971057	22	45769970	8.77e-16	45672709	45845629	345	328	14	rs35971057;rs6006742;rs8136881;rs34961526;rs56079009;rs5765365;rs5764733;rs73169211;rs151261418;rs55651132;rs4823288;rs226504;rs16993867;rs9614459	1	rs35971057	GTTT	G	0.0294485	0.00366143	8.77e-16	0.413651	153140	Known
CHO	141	22:46615880:C:T	rs1800234	22	46615880	1.17e-12	46615880	46615880	1	1	1	rs1800234	1	rs1800234	C	T	-0.0586089	0.00824513	1.17e-12	0.0501535	153140	Known
FBS	1	1:43453188:A:T	rs75244136	1	43453188	6.6e-13	43367726	43460154	119	113	6	rs75244136;rs201712259;rs12124197;rs35912888;rs710222;rs4306169	1	rs75244136	A	T	-0.0257533	0.00358304	6.6e-13	0.367685	152538	Known
FBS	2	1:51442137:A:G	rs72904801	1	51442137	9.35e-10	50826176	51532863	591	575	4	rs72904801;rs149776753;rs554461968;rs6684901	1	rs72904801	G	A	-0.0333714	0.00545276	9.35e-10	0.112998	152538	Known
FBS	3	1:118165973:C:T	rs1627787	1	118165973	2.41e-09	118139053	118175425	41	39	3	rs17656269;rs1627787;rs12406858	2	rs17656269;rs1627787	T	C	-0.0266471	0.00446544	2.41e-09	0.181912	152538	Known
FBS	4	1:150993866:A:G	rs12117525	1	150993866	2.76e-08	150865084	151000790	85	85	1	rs12117525	1	rs12117525	A	G	-0.0193849	0.00348916	2.76e-08	0.427231	152538	Novel
FBS	5	1:154320942:A:G	rs2297607	1	154320942	4.78e-09	154274145	154343530	44	42	2	rs2297607;rs56023096	1	rs2297607	G	A	0.0280099	0.00478416	4.78e-09	0.154142	152538	Novel
FBS	6	1:214129913:A:G	rs72753571	1	214129913	3.47e-10	214102041	214163675	70	62	5	rs72753571;rs340854;rs12403994;rs340883;rs149096975	2	rs72753571;rs12403994	G	A	-0.0282903	0.00450766	3.47e-10	0.178231	152538	Known
FBS	7	2:27730940:C:T	rs1260326	2	27730940	3.89e-106	27118679	28275829	840	813	41	rs1275518;rs17006049;rs1728918;rs78571174;rs4666001;rs12617848;rs10181777;rs7568733;rs1659711;rs74684611;rs148527487;rs2304679;rs1275539;rs1260326;rs12472643;rs4665985;rs74450311;rs4665988;rs59210625;rs202049562;rs140754563;rs13002853;rs898034;rs5830038;rs11684134;rs35551468;rs374457826;rs75274853;rs35768559;rs576114900;rs61185615;rs117655217;rs141361525;rs117290132;rs145062835;rs147558391;rs1303…	6	rs1275518;rs74684611;rs1260326;rs61185615;rs117655217;rs13030345	C	T	0.0759531	0.00347109	3.89e-106	0.449452	152538	Known
FBS	8	2:45192080:C:G	rs12712928	2	45192080	1.24e-59	45137870	45252368	165	154	14	rs147128864;rs12712928;rs11692566;rs2921986;rs2959251;rs2921990;rs486917;rs11124996;rs4953152;rs13383793;rs984494;rs9973503;rs10202306;rs2121564	2	rs147128864;rs12712928	C	G	0.058052	0.0035645	1.24e-59	0.374343	152538	Known
FBS	9	2:60586707:C:G	rs243018	2	60586707	7.12e-21	60552476	60586707	19	19	2	rs243018;rs13012438	1	rs243018	C	G	-0.0340749	0.00363585	7.12e-21	0.340899	152538	Known
FBS	10	2:160729186:C:T	rs10168271	2	160729186	7.52e-10	160684717	160828013	55	55	2	rs10168271;rs139012450	1	rs10168271	T	C	-0.0238432	0.00387392	7.52e-10	0.272988	152538	Novel
FBS	11	2:169775546:A:ATTTG	rs71676177	2	169775546	2.08e-102	169592231	169819824	352	342	30	rs13023879;rs7584086;rs6722317;rs6722325;rs12612019;rs829950;rs830185;rs4668105;rs3067009;rs3814385;rs560887;rs71397672;rs502570;rs552976;rs71676177;rs483234;rs3755160;rs36018952;rs830028;rs487756;rs71003061;rs199622400;rs76891181;rs524586;rs16856115;rs564002;rs540524;rs1402837;rs192788039;rs76462791	5	rs13023879;rs3814385;rs560887;rs71676177;rs192788039	A	ATTTG	0.0773431	0.0035996	2.08e-102	0.357576	152538	Known
FBS	12	2:173593420:C:T	rs77706112	2	173593420	9.69e-60	172725276	174417294	711	683	23	rs6714597;rs78785265;rs12151618;rs367884016;rs59606385;rs4972852;rs79542292;rs13428122;rs1451452;rs836593;rs35757816;rs541883745;rs146565295;rs79502543;rs374638743;rs68123588;rs836598;rs1376556;rs28464102;rs201928460;rs1076596;rs77706112;rs16861026	4	rs6714597;rs35757816;rs77706112;rs16861026	T	C	-0.0565102	0.00346665	9.69e-60	0.450586	152538	Known
FBS	13	2:222067711:A:T	rs12465770	2	222067711	5.63e-12	222034085	222071255	105	99	3	rs12465770;rs573764521;rs534730915	1	rs12465770	T	A	0.0279545	0.00405805	5.63e-12	0.23658	152538	Known
FBS	14	3:23480626:A:G	rs6764347	3	23480626	5.82e-10	23200163	23638952	571	554	4	rs58844120;rs6764347;rs17341838;rs562266892	2	rs58844120;rs6764347	G	A	-0.0254454	0.00410732	5.82e-10	0.22853	152538	Novel
FBS	15	3:64030872:A:G	rs6445389	3	64030872	2.16e-12	63781484	64081836	75	73	5	rs6445389;rs34988902;rs147414924;rs112674299;rs3215242	1	rs6445389	A	G	-0.025057	0.00356759	2.16e-12	0.377257	152538	Novel
FBS	16	3:100203926:A:G	rs2068018	3	100203926	3.07e-08	100188360	100203926	8	7	1	rs2068018	1	rs2068018	A	G	0.0191686	0.00346154	3.07e-08	0.466035	152538	Novel
FBS	17	3:124992550:C:T	rs4679378	3	124992550	4.26e-11	124917624	125111627	226	214	5	rs13315685;rs569255;rs111474323;rs4679378;rs35313913	2	rs13315685;rs4679378	C	T	-0.0229929	0.00348655	4.26e-11	0.430263	152538	Novel
FBS	18	3:152382453:A:G	rs12493136	3	152382453	4.83e-14	152317490	152584721	287	284	8	rs12493136;rs6764808;rs9289872;rs67800734;rs11310807;rs11709039;rs4679990;rs201679705	1	rs12493136	A	G	0.0315818	0.00419054	4.83e-14	0.215268	152538	Known
FBS	19	3:170732599:A:G	rs7356034	3	170732599	3.75e-12	170548978	170763453	114	110	3	rs7356034;rs73167704;rs35471667	1	rs7356034	A	G	-0.0304815	0.00438806	3.75e-12	0.190546	152538	Known
FBS	20	3:185505520:C:CA	rs5855073	3	185505520	5.08e-20	185277213	185550565	231	223	10	rs74962088;rs6800985;rs5855073;rs73061097;rs59432710;rs11705701;rs4686701;rs28889122;rs201870060;rs7648605	2	rs74962088;rs5855073	C	CA	0.0345751	0.00377363	5.08e-20	0.299427	152538	Known
FBS	21	3:187661153:C:T	rs16862738	3	187661153	4.77e-08	187632584	187681842	38	37	1	rs16862738	1	rs16862738	T	C	-0.0289838	0.00530863	4.77e-08	0.120065	152538	Novel
FBS	22	4:1236502:C:G	rs73069940	4	1236502	9.56e-17	1119404	1416607	318	310	11	rs73069940;rs2170321;rs2199956;rs17164623;rs61073965;rs28605373;rs9992576;rs4130791;rs872894;rs184678146;rs60796428	2	rs73069940;rs184678146	G	C	-0.0304803	0.00366784	9.56e-17	0.329115	152538	Known
FBS	23	4:6303731:A:G	rs147834269	4	6303731	1.49e-21	6303731	6303731	1	1	1	rs147834269	1	rs147834269	A	G	-0.093048	0.00975783	1.49e-21	0.0322772	152538	Known
FBS	24	4:106213987:A:G	rs2133084	4	106213987	1.75e-09	106094427	106213987	3	3	1	rs2133084	1	rs2133084	A	G	-0.0208345	0.00346115	1.75e-09	0.45014	152538	Novel
FBS	25	5:14867151:C:T	rs149056537	5	14867151	2.24e-08	14860851	14882199	24	24	1	rs149056537	1	rs149056537	T	C	0.0205427	0.0036731	2.24e-08	0.328987	152538	Novel
FBS	26	5:176737720:A:G	rs13190036	5	176737720	9.18e-11	176533852	176749588	173	170	1	rs13190036	1	rs13190036	A	G	-0.0223897	0.0034553	9.18e-11	0.480631	152538	Novel
FBS	27	6:7231843:A:G	rs9379084	6	7231843	2.38e-11	7161048	7235737	42	42	2	rs9379084;rs9379083	1	rs9379084	A	G	-0.0314547	0.00470848	2.38e-11	0.160753	152538	Novel
FBS	28	6:20688121:A:T	rs10440833	6	20688121	3.84e-76	20416350	20928751	684	673	43	rs58412327;rs9358341;rs6456354;rs543824204;rs12203687;rs76924981;rs74536530;rs200074365;rs12530056;rs61663643;rs9465844;rs7739974;rs35042364;rs9356743;rs143316471;rs11305935;rs2328549;rs6908425;rs9688952;rs4516938;rs34025398;rs7739402;rs9348435;rs10440833;rs4712530;rs545162371;rs4712536;rs6914868;rs7741604;rs56736298;rs56027426;rs9465773;rs2223621;rs17224527;rs111629317;rs1012635;rs13216165;rs946…	9	rs58412327;rs6456354;rs76924981;rs200074365;rs10440833;rs13216165;rs9465873;rs9465890;rs371080778	A	T	0.0639186	0.00346132	3.84e-76	0.463924	152538	Known
FBS	29	6:39039140:A:G	rs9394574	6	39039140	1.77e-30	38721836	39281507	91	84	21	rs9366978;rs368969449;rs117572116;rs9394574;rs932443;rs742762;rs9296288;rs2300612;rs4714211;rs60678751;rs3823212;rs2268655;rs112730162;rs10305441;rs59902637;rs877446;rs146340667;rs10305479;rs2268641;rs80228310;rs34350860	6	rs9366978;rs9394574;rs146340667;rs10305479;rs2268641;rs34350860	G	A	-0.0489853	0.00426897	1.77e-30	0.206024	152538	Known
FBS	30	6:117280434:C:T	rs1761832	6	117280434	1.63e-10	117199790	117389059	285	273	3	rs1761832;rs783644;rs12662200	1	rs1761832	C	T	-0.0224629	0.00351379	1.63e-10	0.407485	152538	Known
FBS	31	6:129807629:C:T	rs2229848	6	129807629	1.03e-08	129798084	129830341	82	81	1	rs2229848	1	rs2229848	C	T	-0.020142	0.00351808	1.03e-08	0.406515	152538	Novel
FBS	32	6:153367680:C:G	rs1933257	6	153367680	3.15e-09	153357456	153392908	113	107	2	rs1933257;rs9479488	1	rs1933257	C	G	-0.0271375	0.00458135	3.15e-09	0.171947	152538	Known
FBS	33	7:15064309:G:T	rs2191349	7	15064309	3.98e-73	14779266	15201145	403	389	27	rs11979624;rs217554;rs6963154;rs16878281;rs17168465;rs17168486;rs553670189;rs57675456;rs72596000;rs6968886;rs7795730;rs75509935;rs217593;rs56117155;rs56751608;rs2191349;rs66825728;rs1002061;rs1005256;rs9639218;rs10264723;rs11514706;rs76364832;rs12667387;rs218068;rs34821222;rs12699688	7	rs11979624;rs17168486;rs217593;rs56117155;rs2191349;rs12667387;rs34821222	G	T	-0.0666497	0.00368481	3.98e-73	0.325863	152538	Known
FBS	34	7:44226101:C:T	rs2971670	7	44226101	9.95e-127	44134204	44292522	303	284	30	rs2239614;rs2971686;rs882020;rs6953355;rs887688;rs2971672;rs2971671;rs1990458;rs3757840;rs12537297;rs73693651;rs569549583;rs3087363;rs7794794;rs2537184;rs4724290;rs12534104;rs2072440;rs2595704;rs758986;rs741038;rs10951758;rs2971670;rs878521;rs59374739;rs62459092;rs3757837;rs10441113;rs74907537;rs56137829	9	rs2239614;rs73693651;rs3087363;rs7794794;rs12534104;rs758986;rs2971670;rs62459092;rs3757837	T	C	0.106492	0.004447	9.95e-127	0.184364	152538	Known
FBS	35	7:50790368:G:T	rs10265077	7	50790368	1.62e-14	50423317	50899168	656	640	15	rs59489350;rs73125225;rs2529394;rs11575375;rs10265077;rs3801000;rs2072235;rs7791286;rs2006915;rs11238351;rs7809386;rs4947922;rs6948959;rs4947834;rs73113855	3	rs59489350;rs10265077;rs7791286	T	G	-0.0277322	0.00361217	1.62e-14	0.354118	152538	Known
FBS	36	7:69742912:T:TTG	rs35535865	7	69742912	1.14e-08	68980283	69822973	393	389	1	rs35535865	1	rs35535865	TTG	T	0.0206875	0.00362401	1.14e-08	0.346796	152538	Novel
FBS	37	7:89744490:A:G	rs147521276	7	89744490	5.39e-09	89728252	89864930	142	131	2	rs147521276;rs143470593	1	rs147521276	A	G	0.0207626	0.00355844	5.39e-09	0.383082	152538	Known
FBS	38	7:100292830:A:G	rs221784	7	100292830	1.13e-11	100262123	100356544	82	76	2	rs221784;rs35904022	1	rs221784	A	G	-0.0635603	0.00936193	1.13e-11	0.0351748	152538	Known
FBS	39	7:127253550:C:T	rs2233580	7	127253550	2.19e-26	127082497	127851628	31	28	5	rs1419410;rs72607742;rs2233580;rs35589574;rs12669223	2	rs1419410;rs2233580	T	C	0.071278	0.00670606	2.19e-26	0.0711233	152538	Known
FBS	40	8:11547150:C:T	rs2409809	8	11547150	6.8e-09	11519011	11552875	17	17	2	rs2409809;rs10102512	1	rs2409809	T	C	-0.0238173	0.00410941	6.8e-09	0.225895	152538	Novel
FBS	41	8:41488038:C:G	rs6986080	8	41488038	2.16e-09	41391761	41537318	57	57	1	rs6986080	1	rs6986080	C	G	-0.0301671	0.00504005	2.16e-09	0.135288	152538	Novel
FBS	42	8:61784348:A:G	rs4738835	8	61784348	3.13e-08	61642327	61784348	30	30	1	rs4738835	1	rs4738835	A	G	-0.0243648	0.00440257	3.13e-08	0.190074	152538	Novel
FBS	43	8:95967688:C:G	rs10956933	8	95967688	6.62e-09	95820594	96054000	183	177	1	rs10956933	1	rs10956933	C	G	0.0219763	0.00378891	6.62e-09	0.294989	152538	Known
FBS	44	8:116610180:C:T	rs2737205	8	116610180	3.53e-11	116464988	116645056	185	185	3	rs2737205;rs28447075;rs573729365	1	rs2737205	T	C	0.0281994	0.00425815	3.53e-11	0.206585	152538	Novel
FBS	45	8:118184783:C:T	rs13266634	8	118184783	1.2e-87	117989554	118236975	151	147	8	rs55847714;rs11426513;rs13266634;rs2466294;rs56951566;rs2466316;rs12545397;rs79319503	3	rs55847714;rs13266634;rs79319503	T	C	-0.0700424	0.00352933	1.2e-87	0.399543	152538	Known
FBS	46	9:628519:C:G	rs58845489	9	628519	1.31e-44	535492	742826	517	486	25	rs10120392;rs12342270;rs2641984;rs147420100;rs34675610;rs2804301;rs150717592;rs6477055;rs73639394;rs113738657;rs373777106;rs58845489;rs75885458;rs10975657;rs566979038;rs147757720;rs7864374;rs13292231;rs60899850;rs7038561;rs34095663;rs57866780;rs60885769;rs117659018;rs6477183	3	rs10120392;rs58845489;rs6477183	G	C	0.0635291	0.00453386	1.31e-44	0.175514	152538	Known
FBS	47	9:4283137:G:T	rs1574285	9	4283137	4.8e-42	4255748	4307572	126	124	12	rs1574285;rs7875253;rs34706136;rs4258054;rs35338539;rs10974444;rs10814921;rs34498325;rs60965547;rs7035948;rs10974432;rs10974434	1	rs1574285	G	T	0.0474556	0.00349278	4.8e-42	0.425835	152538	Known
FBS	48	9:22134253:A:G	rs10811662	9	22134253	4.02e-98	22127883	22374032	122	118	10	rs10965241;rs11791416;rs10965251;rs10811662;rs543011685;rs1333051;rs10811658;rs2891169;rs7018475;rs943395	5	rs10965241;rs10965251;rs10811662;rs7018475;rs943395	A	G	-0.0731929	0.00348153	4.02e-98	0.437317	152538	Known
FBS	49	9:136146597:C:T	rs550057	9	136146597	8.71e-18	136117048	136155000	86	85	4	rs550057;rs7466988;rs9411475;rs8176719	1	rs550057	T	C	0.0336238	0.00391435	8.71e-18	0.262269	152538	Known
FBS	50	9:139300876:A:G	rs11145912	9	139300876	1.35e-08	139270535	139383579	68	62	1	rs11145912	1	rs11145912	A	G	-0.0250178	0.00440471	1.35e-08	0.189402	152538	Known
FBS	51	10:3104927:G:T	rs7393114	10	3104927	7.55e-09	3100299	3119150	33	30	2	rs7393114;rs10581924	1	rs7393114	G	T	0.0203157	0.00351588	7.55e-09	0.404214	152538	Novel
FBS	52	10:3945400:A:C	rs4881232	10	3945400	6.93e-10	3942049	3947943	25	25	1	rs4881232	1	rs4881232	C	A	0.0218096	0.00353609	6.93e-10	0.391617	152538	Novel
FBS	53	10:12289511:C:T	rs12098734	10	12289511	2.26e-16	12242326	12317718	103	103	7	rs12098734;rs11257637;rs143171937;rs536205725;rs10508438;rs7895525;rs7071305	1	rs12098734	T	C	0.0283161	0.00345016	2.26e-16	0.477252	152538	Known
FBS	54	10:26495297:C:CT	rs78507306	10	26495297	1.04e-15	26173270	26625831	644	627	6	rs78507306;rs66469560;rs12414701;rs11598907;rs11273792;rs35115855	1	rs78507306	C	CT	-0.0294115	0.00366608	1.04e-15	0.331947	152538	Known
FBS	55	10:89722262:C:T	rs61093223	10	89722262	4.29e-09	89603315	89737554	36	36	1	rs61093223	1	rs61093223	C	T	0.0229133	0.00390165	4.29e-09	0.268854	152538	Novel
FBS	56	10:94335799:A:G	rs7099761	10	94335799	1.19e-20	93379116	95395727	633	602	34	rs7099761;rs11187079;rs200297076;rs35580348;rs34940159;rs58534496;rs71481181;rs10786053;rs11187146;rs2497309;rs553475427;rs10882062;rs10882064;rs71028821;rs369307614;rs56276579;rs11187035;rs11324773;rs111531379;rs72182881;rs183318803;rs11187165;rs34031503;rs5787016;rs149999846;rs138149366;rs138344570;rs189118455;rs11598977;rs72364493;rs78627331;rs12098801;rs78185836;rs716333	5	rs7099761;rs111531379;rs78627331;rs78185836;rs716333	A	G	0.0346701	0.00372082	1.19e-20	0.315344	152538	Known
FBS	57	10:112782529:C:T	rs12245003	10	112782529	2e-17	112607605	113050963	214	213	7	rs12245003;rs141513415;rs140649029;rs12241439;rs7895872;rs35255813;rs3923038	2	rs12245003;rs35255813	C	T	-0.0315574	0.00371532	2e-17	0.311817	152538	Known
FBS	58	11:2858546:C:T	rs2237897	11	2858546	1.31e-56	2644344	2940337	169	160	9	rs231361;rs117241550;rs12271234;rs2237897;rs11601574;rs163177;rs149452246;rs234864;rs67709661	3	rs231361;rs2237897;rs67709661	T	C	-0.0560643	0.00353615	1.31e-56	0.392276	152538	Known
FBS	59	11:8250143:C:G	rs7952320	11	8250143	1.22e-08	8250143	8255408	4	4	1	rs7952320	1	rs7952320	G	C	-0.0222901	0.0039126	1.22e-08	0.263852	152538	Known
FBS	60	11:45871861:A:G	rs12794698	11	45871861	3.67e-15	45832935	45944290	67	67	4	rs12794698;rs370256802;rs11038705;rs368719536	1	rs12794698	A	G	-0.0337191	0.00428678	3.67e-15	0.205244	152538	Known
FBS	61	11:61631690:C:T	rs77466626	11	61631690	1.93e-09	61542006	61664711	71	6	1	rs77466626	1	rs77466626	T	C	-0.0210564	0.00350737	1.93e-09	0.419905	152538	Known
FBS	62	11:72721271:A:C	rs2886599	11	72721271	1.5e-13	72316899	72837384	58	55	3	rs2886599;rs146356678;rs11605691	1	rs2886599	A	C	-0.0566573	0.00766973	1.5e-13	0.0533933	152538	Known
FBS	63	11:92696014:G:T	rs4331050	11	92696014	9.23e-247	92629085	93017811	292	273	19	rs1158885;rs12222793;rs11020107;rs7113311;rs10437572;rs10661886;rs11020118;rs11375205;rs10765576;rs118013079;rs4331050;rs10830964;rs11020106;rs2895443;rs4753434;rs11020147;rs118156917;rs151058644;rs57235767	6	rs1158885;rs11020118;rs4331050;rs4753434;rs118156917;rs57235767	T	G	0.116863	0.00348332	9.23e-247	0.432207	152538	Known
FBS	64	12:27960152:C:G	rs10771369	12	27960152	7.82e-10	27957533	27964996	26	26	1	rs10771369	1	rs10771369	C	G	-0.0225546	0.00366835	7.82e-10	0.330475	152538	Novel
FBS	65	12:112241766:A:G	rs671	12	112241766	1.22e-91	110297784	113713062	296	274	24	rs141965732;rs79173255;rs35844792;rs75295329;rs142220381;rs12227162;rs11065783;rs61055528;rs536743697;rs117741012;rs671;rs11066150;rs76892715;rs6489961;rs11065828;rs59214806;rs561500595;rs3858704;rs79105258;rs7299183;rs11066008;rs2072134;rs139144808;rs886477	4	rs141965732;rs61055528;rs671;rs2072134	A	G	-0.117074	0.00576646	1.22e-91	0.163074	152538	Known
FBS	66	12:118399491:A:T	rs7305424	12	118399491	3.81e-10	118394008	118414926	19	19	2	rs7305424;rs12578282	1	rs7305424	T	A	0.0219189	0.00350054	3.81e-10	0.414487	152538	Novel
FBS	67	12:133066392:A:C	rs77773608	12	133066392	7.2e-19	133049093	133166317	109	104	9	rs77773608;rs11146920;rs10870466;rs545420447;rs2875212;rs10870471;rs11146943;rs7975023;rs7296889	1	rs77773608	A	C	0.0428561	0.00483065	7.2e-19	0.149435	152538	Known
FBS	68	13:26845943:C:CTTTTTTTTTTTTTTT	rs549273622	13	26845943	2.69e-11	26768778	27014253	226	221	5	rs549273622;rs57713231;rs2182849;rs568052023;rs34068231	1	rs549273622	C	CTTTTTTTTTTTTTTT	-0.0232386	0.00348779	2.69e-11	0.430021	152538	Known
FBS	69	13:28487599:A:G	rs11619319	13	28487599	6.22e-26	28453210	28546189	136	127	8	rs11619319;rs3841228;rs9554186;rs9805842;rs201370430;rs7993114;rs574676466;rs4581570	2	rs11619319;rs4581570	G	A	0.0363505	0.00345177	6.22e-26	0.465897	152538	Known
FBS	70	13:33560493:A:G	rs11839569	13	33560493	5.06e-22	33554084	33643007	64	60	6	rs11839569;rs7984515;rs12429937;rs1543797;rs11842170;rs7319588	2	rs11839569;rs7319588	G	A	0.0450507	0.00466989	5.06e-22	0.162835	152538	Known
FBS	71	14:90066451:A:C	rs17776811	14	90066451	1.02e-09	90035606	90069762	10	9	1	rs17776811	1	rs17776811	C	A	-0.034113	0.00558646	1.02e-09	0.10679	152538	Known
FBS	72	14:100832252:C:T	rs724392	14	100832252	3.86e-08	100792093	100926518	28	28	1	rs724392	1	rs724392	C	T	-0.0195851	0.00356266	3.86e-08	0.374726	152538	Known
FBS	73	15:38846342:C:CT	rs35615287	15	38846342	2.16e-09	38817614	38847763	17	16	1	rs35615287	1	rs35615287	C	CT	0.0207091	0.00345982	2.16e-09	0.465245	152538	Novel
FBS	74	15:40634717:A:G	rs4923864	15	40634717	3.44e-12	40605497	40640451	24	22	3	rs4923864;rs4277318;rs12907887	1	rs4923864	G	A	0.025787	0.0037058	3.44e-12	0.319832	152538	Known
FBS	75	15:62391608:C:T	rs7163757	15	62391608	2.57e-40	62117897	62432274	478	468	18	rs7163757;rs4613049;rs72625749;rs8030240;rs6494311;rs9788635;rs35262268;rs550673312;rs1436962;rs1836995;rs4502156;rs4775460;rs11320478;rs554329773;rs78775412;rs74248859;rs11071655;rs1579636	3	rs7163757;rs554329773;rs11071655	T	C	-0.0459844	0.0034595	2.57e-40	0.457286	152538	Known
FBS	76	15:67362369:C:CTTA	rs144938077	15	67362369	4.28e-08	67337827	67370496	14	13	1	rs144938077	1	rs144938077	C	CTTA	0.0244179	0.00445658	4.28e-08	0.183141	152538	Novel
FBS	77	15:75595357:A:T	rs35917376	15	75595357	6.95e-09	75594562	75876597	67	67	1	rs35917376	1	rs35917376	T	A	-0.0206675	0.00356816	6.95e-09	0.373763	152538	Novel
FBS	78	15:77448838:C:T	rs4886511	15	77448838	5.98e-23	77304310	77935992	658	649	18	rs4886511;rs11635908;rs559684791;rs11072649;rs7119;rs883627;rs5813869;rs59948625;rs2867309;rs12907746;rs2682911;rs2667759;rs9806416;rs11072641;rs115155517;rs57101030;rs11072660;rs939490	2	rs4886511;rs11072660	C	T	0.0345598	0.00350373	5.98e-23	0.417162	152538	Known
FBS	79	15:90432526:A:G	rs2043880	15	90432526	7.92e-10	90362275	90450289	73	67	1	rs2043880	1	rs2043880	G	A	0.0271833	0.00442252	7.92e-10	0.188009	152538	Novel
FBS	80	15:91505716:A:T	rs7166130	15	91505716	3.91e-11	91499813	91564756	107	100	1	rs7166130	1	rs7166130	T	A	-0.0227583	0.00344432	3.91e-11	0.484604	152538	Known
FBS	81	15:99273075:C:T	rs7166287	15	99273075	1.43e-08	99249029	99317922	52	46	1	rs7166287	1	rs7166287	C	T	0.019612	0.00345916	1.43e-08	0.468359	152538	Known
FBS	82	16:20328666:C:T	rs78193826	16	20328666	1.61e-08	20323168	20338622	10	10	1	rs78193826	1	rs78193826	T	C	0.0355362	0.00629019	1.61e-08	0.081855	152538	Novel
FBS	83	17:27564013:C:T	rs112178027	17	27564013	4.71e-09	27537964	27648546	47	44	1	rs112178027	1	rs112178027	T	C	-0.020322	0.00346973	4.71e-09	0.460436	152538	Known
FBS	84	17:66451708:A:G	rs2952294	17	66451708	4.8e-13	66433179	66540810	72	70	4	rs2952294;rs34176872;rs2952277;rs2286561	1	rs2952294	A	G	0.0251156	0.00347343	4.8e-13	0.455388	152538	Known
FBS	85	18:57802714:A:G	rs72982988	18	57802714	9.67e-09	57730948	57909385	226	219	2	rs72982988;rs581110	1	rs72982988	A	G	0.0237025	0.00413193	9.67e-09	0.224688	152538	Novel
FBS	86	19:1234397:A:G	rs75522877	19	1234397	3.12e-09	1199299	1245700	25	23	1	rs75522877	1	rs75522877	G	A	-0.0282312	0.00476451	3.12e-09	0.15563	152538	Novel
FBS	87	20:22562326:A:AG	rs3833331	20	22562326	1.48e-62	22464949	22739126	377	358	16	rs1415815;rs117611011;rs1203927;rs2424440;rs77411603;rs3833331;rs17754033;rs6137707;rs117923305;rs6048247;rs6048249;rs2209794;rs6036141;rs6048185;rs150635157;rs79064604	5	rs1415815;rs117611011;rs3833331;rs150635157;rs79064604	AG	A	-0.082625	0.00494973	1.48e-62	0.141539	152538	Known
INSULIN	1	2:27730940:C:T	rs1260326	2	27730940	1.21e-28	27499139	28085544	166	165	10	rs1260326;rs3817588;rs139916561;rs4665985;rs4665988;rs5830044;rs140754563;rs373931589;rs6719175;rs70953883	2	rs1260326;rs70953883	C	T	0.0734913	0.00661886	1.21e-28	0.447618	46323	Known
INSULIN	2	4:187157140:C:T	rs4241819	4	187157140	5.49e-10	187129780	187174683	52	50	1	rs4241819	1	rs4241819	C	T	-0.0423497	0.00682586	5.49e-10	0.363739	46323	Novel
INSULIN	3	5:88122725:T:TA	rs35975139	5	88122725	2.72e-09	88108453	88144520	29	29	3	rs35975139;rs35975139;rs35975139	1	rs35975139	TA	T	0.042446	0.00713676	2.72e-09	0.307525	46323	Novel
INSULIN	4	5:176840084:G:GC	rs75077631	5	176840084	1.29e-08	176830627	176842474	10	10	1	rs75077631	1	rs75077631	GC	G	0.0397442	0.00698799	1.29e-08	0.331919	46323	Novel
INSULIN	5	9:136132908:T:TC	rs8176719	9	136132908	2.42e-25	136103153	136278870	367	357	17	rs74395962;rs4962113;rs11244053;rs34618449;rs500498;rs630510;rs201379627;rs8176719;rs587611953;rs9411378;rs3118662;rs60563410;rs6597614;rs4363269;rs12216891;rs1053878;rs8176725	2	rs74395962;rs8176719	TC	T	0.0684937	0.00658457	2.42e-25	0.48069	46323	Known
INSULIN	6	19:33891195:A:G	rs10405598	19	33891195	4.18e-09	33886341	33911705	37	35	2	rs10405598;rs8104606	1	rs10405598	A	G	-0.0415502	0.00707015	4.18e-09	0.317585	46323	Known
GOT	1	1:16516585:C:T	rs6690317	1	16516585	1.56e-08	16505320	16528600	15	15	1	rs6690317	1	rs6690317	T	C	-0.0241294	0.00426698	1.56e-08	0.191818	152887	Known
GOT	2	1:50861621:C:T	rs2653877	1	50861621	6.94e-10	50829879	51532863	187	185	2	rs2653877;rs34415491	1	rs2653877	C	T	-0.0277408	0.00449799	6.94e-10	0.166957	152887	Novel
GOT	3	1:94718273:G:GA	rs142364377	1	94718273	2.41e-08	94687675	94860629	39	36	1	rs142364377	1	rs142364377	GA	G	0.0187982	0.00336894	2.41e-08	0.481444	152887	Known
GOT	4	1:110466338:A:C	rs333970	1	110466338	3.78e-29	110418083	110612436	78	77	11	rs76230932;rs7527452;rs333970;rs6537885;rs11102037;rs145132825;rs333952;rs3093044;rs12083655;rs74672091;rs77889831	3	rs76230932;rs333970;rs12083655	A	C	-0.0385664	0.00344139	3.78e-29	0.396116	152887	Known
GOT	5	1:151365294:T:TA	rs559392028	1	151365294	4.1e-11	151358418	151448723	44	43	2	rs559392028;rs6680733	1	rs559392028	TA	T	0.0230666	0.00349479	4.1e-11	0.366326	152887	Known
GOT	6	1:183806349:C:CT	rs34416951	1	183806349	7.19e-20	183790224	183831328	58	57	3	rs34416951;rs16861554;rs7556229	1	rs34416951	C	CT	0.033821	0.00370651	7.19e-20	0.288242	152887	Known
GOT	7	2:27730940:C:T	rs1260326	2	27730940	7.26e-27	27598097	27844601	122	121	5	rs1260326;rs148527487;rs4665985;rs4665991;rs145508558	1	rs1260326	C	T	-0.0362846	0.00338119	7.26e-27	0.449636	152887	Known
GOT	8	2:61400430:A:G	rs72811428	2	61400430	1.26e-09	61367664	61782899	123	115	1	rs72811428	1	rs72811428	A	G	0.0224756	0.00370128	1.26e-09	0.28938	152887	Novel
GOT	9	2:169859716:C:T	rs112779928	2	169859716	2.68e-15	169687359	169952166	341	331	10	rs579275;rs2632372;rs830185;rs564002;rs112779928;rs12463818;rs2389607;rs554821629;rs4148779;rs10490135	3	rs579275;rs112779928;rs10490135	T	C	0.0282036	0.00356789	2.68e-15	0.331853	152887	Known
GOT	10	2:233517701:G:T	rs4973550	2	233517701	5.52e-16	233503989	233520942	28	28	1	rs4973550	1	rs4973550	T	G	0.0311278	0.00384319	5.52e-16	0.256712	152887	Known
GOT	11	3:101732106:A:G	rs7432325	3	101732106	6.64e-09	101684480	101767472	129	127	1	rs7432325	1	rs7432325	G	A	0.020521	0.00353816	6.64e-09	0.341183	152887	Known
GOT	12	3:128503532:C:T	rs6762861	3	128503532	1.34e-08	128441690	128563551	79	79	1	rs6762861	1	rs6762861	C	T	0.0257594	0.00453483	1.34e-08	0.164857	152887	Novel
GOT	13	3:149209610:A:G	rs9870457	3	149209610	8.61e-12	149100591	149252801	214	207	6	rs4317046;rs9812711;rs12152541;rs10446281;rs9870457;rs138917846	3	rs4317046;rs12152541;rs9870457	G	A	-0.0229249	0.00335751	8.61e-12	0.496242	152887	Known
GOT	14	4:77416817:C:G	rs12512288	4	77416817	5.06e-14	77416627	77422171	16	14	1	rs12512288	1	rs12512288	C	G	0.0254872	0.00338459	5.06e-14	0.450254	152887	Known
GOT	15	4:79578251:C:T	rs118190473	4	79578251	3.5e-15	79521428	79677562	94	92	3	rs118190473;rs10007186;rs4382063	2	rs118190473;rs4382063	C	T	-0.0365582	0.00464424	3.5e-15	0.155576	152887	Known
GOT	16	4:88196319:G:T	rs28419230	4	88196319	7.32e-18	87980066	88301406	247	231	13	rs28419230;rs6531972;rs373381316;rs6845304;rs542459477;rs78146227;rs146969622;rs55747890;rs10000784;rs77211076;rs35469118;rs4355354;rs74732061	2	rs28419230;rs74732061	T	G	-0.0311132	0.00361371	7.32e-18	0.316642	152887	Known
GOT	17	5:39451901:G:T	rs13168791	5	39451901	4.05e-14	39355135	39618679	284	274	13	rs700239;rs1818782;rs11353428;rs3776523;rs35896178;rs3836792;rs13168791;rs13187233;rs6451427;rs2910943;rs989248;rs372995896;rs67789103	4	rs700239;rs35896178;rs13168791;rs67789103	G	T	0.0301227	0.00398474	4.05e-14	0.231472	152887	Known
GOT	18	5:72236312:G:T	rs268793	5	72236312	8.54e-21	72071072	72423325	278	270	9	rs268793;rs371371047;rs12189246;rs556535;rs3029083;rs33987415;rs11391014;rs545409595;rs194491	2	rs268793;rs194491	G	T	0.0321525	0.00343777	8.54e-21	0.393755	152887	Known
GOT	19	5:75988003:A:G	rs73127565	5	75988003	2.07e-14	75987971	76145535	49	49	4	rs73127565;rs201677842;rs73764753;rs6883768	1	rs73127565	G	A	0.0616642	0.00806479	2.07e-14	0.0454682	152887	Known
GOT	20	5:176733116:A:G	rs4631	5	176733116	4.16e-12	176509584	176749588	197	194	5	rs4631;rs2546095;rs244719;rs555390786;rs553277918	1	rs4631	A	G	0.0233175	0.00336389	4.16e-12	0.486039	152887	Known
GOT	21	6:13518729:C:G	rs4715379	6	13518729	1.04e-09	13498680	13550308	112	105	1	rs4715379	1	rs4715379	C	G	-0.0252673	0.00413991	1.04e-09	0.209648	152887	Known
GOT	22	6:28670180:G:GT	rs536131675	6	28670180	1.08e-10	25531002	29603512	741	707	8	rs112262716;rs140709483;rs112636754;rs147058349;rs536131675;rs72844808;rs117221566;rs459970	5	rs112262716;rs140709483;rs112636754;rs536131675;rs117221566	G	GT	0.0222275	0.00344348	1.08e-10	0.399223	152887	Known
GOT	23	6:34218575:A:C	rs59412811	6	34218575	2.76e-13	33594437	34329804	226	217	9	rs11754012;rs1887340;rs4711363;rs59412811;rs35837348;rs11967909;rs1109257;rs6457762;rs201656160	4	rs11754012;rs1887340;rs4711363;rs59412811	C	A	-0.0325015	0.00444871	2.76e-13	0.173311	152887	Known
GOT	24	6:35283240:A:AT	rs55852811	6	35283240	2.36e-09	35091428	35442397	234	230	4	rs55852811;rs569318270;rs67835981;rs9368852	1	rs55852811	A	AT	0.0214923	0.00359956	2.36e-09	0.321953	152887	Known
GOT	25	6:36616366:A:ATT	rs34632254	6	36616366	5.21e-09	36616366	36648816	12	12	1	rs34632254	1	rs34632254	A	ATT	-0.0220549	0.00377636	5.21e-09	0.272381	152887	Known
GOT	26	6:52325810:A:C	rs7747651	6	52325810	9.58e-10	52243784	52373456	75	75	1	rs7747651	1	rs7747651	A	C	-0.0214317	0.00350407	9.58e-10	0.357041	152887	Known
GOT	27	6:135421067:C:CT	rs34208856	6	135421067	7.71e-15	135248448	135451564	111	106	4	rs34208856;rs6920211;rs9373123;rs2210366	1	rs34208856	C	CT	-0.0277843	0.0035748	7.71e-15	0.328654	152887	Known
GOT	28	7:22748106:A:C	rs56874826	7	22748106	5.28e-11	22709372	22754457	114	112	3	rs56874826;rs6952003;rs55671977	1	rs56874826	C	A	-0.0222062	0.00338362	5.28e-11	0.437424	152887	Known
GOT	29	7:65914884:A:AAG	rs148107341	7	65914884	2.93e-10	65048748	66175966	16	12	2	rs148107341;rs553091199	1	rs148107341	A	AAG	0.0259518	0.00411763	2.93e-10	0.212804	152887	Known
GOT	30	7:80286003:C:T	rs75326924	7	80286003	2.1e-29	79314295	80592140	88	84	16	rs79396970;rs10267010;rs145837504;rs143619880;rs75326924;rs146045456;rs17154361;rs148177369;rs139397381;rs151200960;rs147808226;rs147562720;rs147077527;rs17154233;rs137984792;rs3800558	4	rs79396970;rs75326924;rs17154233;rs3800558	T	C	-0.0751265	0.00667288	2.1e-29	0.0682269	152887	Known
GOT	31	7:87119069:A:G	rs66869391	7	87119069	1.14e-14	86996489	87133366	193	187	5	rs66869391;rs31652;rs17149608;rs2072383;rs4148810	1	rs66869391	A	G	-0.0292312	0.00378511	1.14e-14	0.270059	152887	Known
GOT	32	8:8544070:C:G	rs4840349	8	8544070	2.93e-08	8525464	8581038	161	161	1	rs4840349	1	rs4840349	C	G	0.0188605	0.00340098	2.93e-08	0.427561	152887	Known
GOT	33	8:126507389:A:C	rs2954038	8	126507389	3.83e-14	126469308	126507389	76	72	3	rs112875651;rs2954038;rs2954031	2	rs112875651;rs2954038	C	A	0.0281107	0.00371508	3.83e-14	0.28695	152887	Known
GOT	34	9:33117965:C:T	rs7865362	9	33117965	2.07e-17	33108246	33186079	114	112	2	rs7865362;rs35406954	1	rs7865362	C	T	0.0311232	0.00366599	2.07e-17	0.302694	152887	Known
GOT	35	9:35037426:G:GA	rs10706632	9	35037426	7.59e-10	34988088	35105257	61	61	1	rs10706632	1	rs10706632	GA	G	0.0206444	0.003355	7.59e-10	0.497855	152887	Known
GOT	36	9:95877120:A:G	rs7031053	9	95877120	2.26e-12	95856516	96135680	96	92	3	rs7031053;rs7032525;rs10992711	2	rs7031053;rs10992711	A	G	-0.0304226	0.00433515	2.26e-12	0.185055	152887	Known
GOT	37	9:98278413:C:T	rs113154802	9	98278413	3.05e-08	98262178	98313349	13	13	1	rs113154802	1	rs113154802	T	C	-0.0276127	0.00498548	3.05e-08	0.131094	152887	Known
GOT	38	9:117146043:C:G	rs7041363	9	117146043	8.14e-23	117103973	117277295	240	228	11	rs7041363;rs10739409;rs10982192;rs1324632;rs546567307;rs10817600;rs4979378;rs10817616;rs7858478;rs10817594;rs34177903	2	rs7041363;rs34177903	C	G	0.0330394	0.00336016	8.14e-23	0.491379	152887	Known
GOT	39	9:130766817:A:G	rs10987820	9	130766817	1.52e-08	130676629	130779381	80	78	1	rs10987820	1	rs10987820	G	A	0.0245289	0.00433391	1.52e-08	0.18412	152887	Novel
GOT	40	9:136155000:C:T	rs635634	9	136155000	1.02e-20	136117048	136166346	84	81	8	rs8176749;rs8176635;rs8176757;rs635634;rs7025162;rs9411466;rs61527302;rs9411475	2	rs8176749;rs635634	T	C	-0.0356681	0.0038212	1.02e-20	0.261667	152887	Known
GOT	41	10:18221908:C:T	rs4348791	10	18221908	1.48e-30	17594247	18535616	365	340	29	rs113476407;rs2357292;rs138528924;rs201810168;rs4348791;rs10430577;rs71393047;rs473015;rs483822;rs508196;rs2437267;rs10508555;rs12413168;rs476542;rs2497840;rs202079630;rs1573222;rs11013005;rs35921882;rs1539679;rs2482113;rs72782024;rs7902015;rs1779214;rs66771230;rs914363;rs10634231;rs68136708;rs12359413	7	rs113476407;rs2357292;rs138528924;rs201810168;rs4348791;rs2497840;rs1573222	C	T	0.0421418	0.00366763	1.48e-30	0.302236	152887	Known
GOT	42	10:64980867:T:TA	rs71025127	10	64980867	3.77e-20	64822828	65400080	689	668	16	rs71022198;rs71025127;rs139148231;rs145815785;rs547770310;rs2393967;rs569555180;rs11818194;rs5785572;rs540089090;rs200711826;rs12411988;rs557044785;rs1896995;rs10995444;rs34600901	2	rs71022198;rs71025127	TA	T	0.031454	0.00342102	3.77e-20	0.405224	152887	Known
GOT	43	10:96015793:C:G	rs3891783	10	96015793	2.27e-09	96009182	96039597	7	7	1	rs3891783	1	rs3891783	C	G	0.0201568	0.00337214	2.27e-09	0.461266	152887	Known
GOT	44	10:98469064:C:T	rs61856807	10	98469064	1.72e-09	98429594	98477679	54	50	2	rs61856807;rs1961505	1	rs61856807	C	T	0.0212399	0.00352667	1.72e-09	0.348908	152887	Known
GOT	45	10:101133507:C:CT	rs55728133	10	101133507	4.92e-32	100151664	101516215	382	368	13	rs35344122;rs77840073;rs10786448;rs141892995;rs7895937;rs12783100;rs2902264;rs55728133;rs4345898;rs1892511;rs140199338;rs117328952;rs550785043	7	rs35344122;rs10786448;rs141892995;rs7895937;rs55728133;rs140199338;rs550785043	C	CT	0.0410583	0.00348527	4.92e-32	0.370718	152887	Known
GOT	46	11:2941324:G:GGT	rs3059075	11	2941324	1.11e-08	2936657	2994057	14	14	2	rs3059075;rs384898	1	rs3059075	G	GGT	0.0332913	0.00582692	1.11e-08	0.0920189	152887	Known
GOT	47	11:5684072:C:T	rs77628708	11	5684072	3.34e-10	5684072	5714200	40	39	3	rs77628708;rs1976339;rs17305868	1	rs77628708	C	T	-0.0222801	0.0035465	3.34e-10	0.339679	152887	Known
GOT	48	11:59854668:C:CA	rs546397764	11	59854668	7.67e-09	59812498	59854668	28	28	2	rs546397764;rs57175225	1	rs546397764	CA	C	0.0255884	0.00443046	7.67e-09	0.174456	152887	Novel
GOT	49	11:62187269:A:G	rs12270961	11	62187269	1.15e-09	62183281	62200269	11	11	1	rs12270961	1	rs12270961	A	G	-0.0225101	0.00369761	1.15e-09	0.290731	152887	Known
GOT	50	11:78135229:C:T	rs11237490	11	78135229	3.29e-10	77909014	78286462	675	652	4	rs11237490;rs7931841;rs4945286;rs10501429	1	rs11237490	T	C	-0.0214605	0.00341479	3.29e-10	0.412795	152887	Known
GOT	51	11:93931787:C:T	rs1857682	11	93931787	1.63e-25	93594617	94034878	382	365	17	rs2460054;rs4753123;rs2945637;rs4753126;rs79788255;rs1857682;rs4403766;rs3016193;rs11020721;rs72968710;rs61905098;rs2282655;rs11822813;rs2212322;rs56044037;rs10831170;rs11020699	3	rs2460054;rs1857682;rs2212322	C	T	-0.0407346	0.00390177	1.63e-25	0.246735	152887	Known
GOT	52	12:52283058:G:T	rs12227812	12	52283058	4.17e-09	52268207	52315719	33	31	1	rs12227812	1	rs12227812	T	G	-0.0354496	0.00603162	4.17e-09	0.0851184	152887	Novel
GOT	53	12:53274773:A:G	rs7302145	12	53274773	2.55e-14	53212807	53332647	119	114	6	rs7302145;rs142500479;rs9652002;rs4919703;rs34000434;rs10876355	1	rs7302145	G	A	-0.0265762	0.00348803	2.55e-14	0.36716	152887	Known
GOT	54	12:57151403:C:CAAA	rs56091631	12	57151403	8.3e-11	56983252	57844049	236	227	3	rs56091631;rs941209;rs2229357	2	rs56091631;rs2229357	CAAA	C	-0.0247666	0.00381316	8.3e-11	0.263665	152887	Known
GOT	55	12:112241766:A:G	rs671	12	112241766	1.71e-171	110169050	113713062	1544	1464	88	rs189705219;rs143571456;rs117121174;rs11065734;rs576403423;rs79224084;rs35844792;rs75295329;rs2040571;rs12227162;rs11065783;rs76892715;rs11065828;rs193049434;rs141034698;rs10774611;rs559797657;rs739484;rs4766552;rs1034601;rs3062392;rs571384626;rs201075174;rs3847953;rs6490056;rs7299183;rs10774621;rs377412803;rs1265566;rs4766458;rs35236844;rs7957169;rs58250653;rs11066150;rs79105258;rs60118986;rs774…	16	rs189705219;rs143571456;rs117121174;rs193049434;rs141034698;rs10774611;rs559797657;rs3062392;rs7957169;rs60118986;rs671;rs569956040;rs2075231;rs7967320;rs10850101;rs2072134	A	G	-0.156777	0.00561601	1.71e-171	0.163016	152887	Known
GOT	56	12:121624108:C:G	rs12301635	12	121624108	2.38e-08	121602469	121627458	19	19	1	rs12301635	1	rs12301635	G	C	0.0430561	0.0077141	2.38e-08	0.0498636	152887	Known
GOT	57	12:125075017:C:T	rs59946827	12	125075017	2.04e-09	125012484	125087730	44	44	3	rs59946827;rs144705907;rs78926481	1	rs59946827	T	C	-0.0282791	0.00471728	2.04e-09	0.148888	152887	Known
GOT	58	15:51534055:C:T	rs7175531	15	51534055	8.87e-17	50713401	51566200	1107	1074	18	rs28470808;rs35468804;rs35864030;rs648381;rs34985104;rs35757267;rs34048744;rs531287123;rs67594971;rs8023263;rs34546811;rs541221195;rs572470476;rs3105592;rs546673770;rs5812523;rs7175531;rs34082137	2	rs28470808;rs7175531	T	C	0.0305424	0.00367138	8.87e-17	0.300788	152887	Known
GOT	59	16:10921104:C:CT	rs111355780	16	10921104	1.24e-08	10908765	11240854	104	97	2	rs111355780;rs7198621	2	rs111355780;rs7198621	C	CT	-0.0223095	0.00391762	1.24e-08	0.244295	152887	Known
GOT	60	16:58764855:A:C	rs73550818	16	58764855	8.23e-09	58764855	58764855	1	1	1	rs73550818	1	rs73550818	A	C	0.0194811	0.00338002	8.23e-09	0.450313	152887	Known
GOT	61	16:79756197:A:T	rs4334315	16	79756197	1.83e-11	79696939	79756197	72	72	5	rs4334315;rs7200841;rs11864901;rs546742196;rs11642836	1	rs4334315	T	A	0.0252857	0.00376337	1.83e-11	0.276243	152887	Known
GOT	62	17:7485852:A:G	rs8066665	17	7485852	8.31e-12	7441409	7554536	78	75	2	rs8066665;rs62059826	1	rs8066665	G	A	-0.02322	0.00339815	8.31e-12	0.421942	152887	Known
GOT	63	17:29469884:C:CA	rs34391793	17	29469884	5.65e-12	29394541	29736578	261	253	4	rs34391793;rs2905789;rs528447227;rs61130426	1	rs34391793	CA	C	0.0231668	0.00336324	5.65e-12	0.484999	152887	Known
GOT	64	19:3548231:A:G	rs2240751	19	3548231	1.44e-10	3540539	3550926	4	3	1	rs2240751	1	rs2240751	G	A	-0.0227244	0.00354439	1.44e-10	0.342109	152887	Known
GOT	65	19:5831840:C:T	rs17855739	19	5831840	1.74e-11	5811718	5848000	18	13	2	rs17855739;rs145035679	1	rs17855739	T	C	-0.0468311	0.00696196	1.74e-11	0.0619804	152887	Known
GOT	66	19:19379549:C:T	rs58542926	19	19379549	5.47e-12	19370340	19727152	62	62	3	rs58542926;rs57009615;rs16996148	1	rs58542926	T	C	0.0445633	0.00646508	5.47e-12	0.0727138	152887	Known
GOT	67	19:41437730:A:T	rs9916983	19	41437730	1.56e-09	41437730	41437730	1	1	1	rs9916983	1	rs9916983	T	A	-0.0203508	0.00337041	1.56e-09	0.453973	152887	Known
GOT	68	19:50012574:A:G	rs34010237	19	50012574	8.94e-12	49970793	50026266	6	6	1	rs34010237	1	rs34010237	A	G	0.0313781	0.00459916	8.94e-12	0.158496	152887	Known
GOT	69	20:44359338:C:CT	rs370656384	20	44359338	6.33e-09	44337792	44359338	2	2	1	rs370656384	1	rs370656384	CT	C	-0.0202251	0.0034824	6.33e-09	0.368638	152887	Novel
GOT	70	22:44324855:A:G	rs3747207	22	44324855	3.18e-175	44323597	44409176	223	209	15	rs3747207;rs66812091;rs577344067;rs3810622;rs5764044;rs1474744;rs56219234;rs16991236;rs530924762;rs9626087;rs738407;rs139051;rs6006585;rs8137707;rs8141269	4	rs3747207;rs6006585;rs8137707;rs8141269	A	G	0.0965027	0.00341946	3.18e-175	0.411886	152887	Known
GPT	1	1:31886498:A:C	rs117944460	1	31886498	2.23e-09	31705906	31942577	203	190	1	rs117944460	1	rs117944460	C	A	0.0285944	0.00478166	2.23e-09	0.127153	152859	Known
GPT	2	1:51314018:C:G	rs2048636	1	51314018	2.82e-09	50861621	51532863	88	85	1	rs2048636	1	rs2048636	G	C	-0.0225953	0.00380295	2.82e-09	0.226591	152859	Known
GPT	3	1:93692081:A:AAT	rs71661730	1	93692081	7.65e-09	93539383	94016011	331	323	2	rs71661730;rs237439	1	rs71661730	A	AAT	0.0188839	0.00326935	7.65e-09	0.39068	152859	Known
GPT	4	1:94704396:A:G	rs3814019	1	94704396	3.12e-08	94687675	94860629	39	36	1	rs3814019	1	rs3814019	G	A	0.0176626	0.0031913	3.12e-08	0.491724	152859	Novel
GPT	5	1:151365294:T:TA	rs559392028	1	151365294	5.47e-11	151358418	151448723	44	43	2	rs559392028;rs6680733	1	rs559392028	TA	T	0.0217143	0.00331131	5.47e-11	0.366292	152859	Known
GPT	6	1:205473207:A:C	rs10900498	1	205473207	1.78e-08	205461223	205482189	20	19	1	rs10900498	1	rs10900498	A	C	0.0181235	0.00321778	1.78e-08	0.436569	152859	Known
GPT	7	2:169860718:A:G	rs10200158	2	169860718	9.42e-35	169754846	169967566	432	412	26	rs147578319;rs483234;rs540524;rs10200158;rs546976797;rs141958318;rs10172523;rs4148770;rs58830528;rs12463818;rs12465600;rs4148792;rs59016348;rs2389607;rs10177080;rs3770594;rs554821629;rs118190191;rs148711529;rs2892805;rs11897595;rs73026873;rs10192264;rs13430236;rs4668116;rs9287909	5	rs147578319;rs10200158;rs118190191;rs2892805;rs9287909	G	A	0.0415209	0.00337656	9.42e-35	0.333324	152859	Known
GPT	8	2:211540507:A:C	rs1047891	2	211540507	6.06e-17	211540507	211652980	211	204	3	rs1047891;rs4142153;rs142844838	1	rs1047891	A	C	0.0345824	0.00413464	6.06e-17	0.180516	152859	Known
GPT	9	2:233520254:A:T	rs13395911	2	233520254	1.57e-33	233467671	233548603	65	58	5	rs13395911;rs4973546;rs186553567;rs10933401;rs4973554	2	rs13395911;rs4973554	T	A	0.0436913	0.00362057	1.57e-33	0.261728	152859	Known
GPT	10	3:42880027:G:GACTGACCAT	rs72420907	3	42880027	1.78e-10	42736657	42924678	14	14	2	rs72420907;rs200503454	1	rs72420907	G	GACTGACCAT	0.0303255	0.00475367	1.78e-10	0.12887	152859	Known
GPT	11	3:63917692:C:G	rs3774713	3	63917692	2.66e-08	63792668	64043631	41	41	1	rs3774713	1	rs3774713	G	C	0.0177574	0.00319236	2.66e-08	0.458344	152859	Novel
GPT	12	3:135961031:G:T	rs534944	3	135961031	4.82e-14	135798658	136500733	333	326	8	rs534944;rs570598390;rs553018;rs369677863;rs543370240;rs148912696;rs9845457;rs547913144	1	rs534944	T	G	-0.0358238	0.00475331	4.82e-14	0.129201	152859	Known
GPT	13	3:149209610:A:G	rs9870457	3	149209610	1.12e-32	149074563	149288356	394	382	29	rs7429191;rs7613459;rs77888712;rs139951417;rs10709529;rs9812711;rs9869237;rs12152541;rs17195603;rs143241023;rs9870457;rs561569778;rs138917846;rs6779678;rs13072859;rs4681520;rs9828792;rs34622313;rs151209565;rs57129997;rs7619289;rs12629750;rs6440616;rs62269285;rs79651021;rs10554239;rs1561025;rs147413992;rs11311722	7	rs7429191;rs9869237;rs12152541;rs9870457;rs62269285;rs10554239;rs11311722	G	A	-0.037869	0.00318096	1.12e-32	0.496238	152859	Known
GPT	14	3:156860679:C:T	rs9817693	3	156860679	2.06e-08	156854742	157133419	69	67	1	rs9817693	1	rs9817693	T	C	-0.0335702	0.00598716	2.06e-08	0.0766098	152859	Known
GPT	15	4:48018328:C:T	rs321632	4	48018328	1.68e-10	47832892	48110398	196	190	2	rs321632;rs321631	1	rs321632	T	C	0.0219447	0.00343539	1.68e-10	0.3139	152859	Novel
GPT	16	4:77416817:C:G	rs12512288	4	77416817	1.11e-23	77392924	77439728	59	56	4	rs12512288;rs5003588;rs34597721;rs10031136	1	rs12512288	C	G	0.032173	0.00320733	1.11e-23	0.450222	152859	Known
GPT	17	4:88196319:G:T	rs28419230	4	88196319	1.14e-31	87833413	88451096	588	565	26	rs574895223;rs10028892;rs35469118;rs371843904;rs4355354;rs28696943;rs17012334;rs577847053;rs78146227;rs3822041;rs342438;rs17012516;rs534320626;rs55747890;rs28419230;rs78707818;rs6531972;rs373381316;rs6845304;rs542459477;rs35089335;rs56023922;rs117069676;rs35695729;rs3763392;rs74732061	3	rs574895223;rs28419230;rs3763392	T	G	-0.0400976	0.0034244	1.14e-31	0.316619	152859	Known
GPT	18	4:146810028:A:C	rs35749556	4	146810028	3.12e-17	146784774	146821410	39	39	2	rs35749556;rs60142704	1	rs35749556	A	C	0.0271378	0.00321456	3.12e-17	0.431263	152859	Known
GPT	19	5:156805286:A:G	rs10515748	5	156805286	1.27e-10	156701367	156921955	177	177	3	rs10515748;rs77058781;rs57123286	1	rs10515748	G	A	-0.0255758	0.00397691	1.27e-10	0.200371	152859	Known
GPT	20	6:34179756:A:G	rs7751671	6	34179756	3.59e-15	33594437	34329804	230	221	13	rs11754012;rs3998115;rs34095360;rs72887187;rs2395399;rs4711363;rs7751671;rs35837348;rs1307273;rs11967909;rs1187126;rs1109257;rs6457762	4	rs11754012;rs34095360;rs4711363;rs7751671	A	G	-0.0350734	0.00445748	3.59e-15	0.150694	152859	Known
GPT	21	6:53946191:A:AT	rs35719855	6	53946191	2.67e-11	53899341	53958504	25	25	1	rs35719855	1	rs35719855	AT	A	0.0212769	0.00319305	2.67e-11	0.485496	152859	Known
GPT	22	7:22753675:C:G	rs57561814	7	22753675	9.74e-09	22709372	22753952	78	76	1	rs57561814	1	rs57561814	G	C	-0.0184328	0.00321403	9.74e-09	0.426792	152859	Known
GPT	23	7:28219956:C:T	rs186735625	7	28219956	7.14e-16	28147452	28260312	46	46	1	rs186735625	1	rs186735625	T	C	0.026407	0.003273	7.14e-16	0.388499	152859	Known
GPT	24	7:87122847:A:G	rs7793196	7	87122847	1.21e-35	86995999	87201898	251	240	15	rs61300907;rs31652;rs11444144;rs31670;rs17149608;rs1149222;rs4148820;rs7802658;rs7793196;rs2235047;rs4148749;rs546527484;rs2373586;rs1024409;rs1202283	2	rs61300907;rs7793196	G	A	-0.0443357	0.00355784	1.21e-35	0.277023	152859	Known
GPT	25	7:104691378:T:TGGCCA	rs146369364	7	104691378	2.97e-08	104600854	105050187	186	161	1	rs146369364	1	rs146369364	T	TGGCCA	0.01966	0.00354683	2.97e-08	0.279663	152859	Novel
GPT	26	8:8577602:C:G	rs13248423	8	8577602	3.71e-10	8534192	8597198	152	152	1	rs13248423	1	rs13248423	G	C	0.0209381	0.00334158	3.71e-10	0.350836	152859	Known
GPT	27	8:103663814:A:G	rs4734653	8	103663814	5.01e-09	103597586	103688381	34	34	2	rs4734653;rs62523306	1	rs4734653	A	G	-0.0289754	0.00495578	5.01e-09	0.117438	152859	Known
GPT	28	8:126507389:A:C	rs2954038	8	126507389	3.84e-18	126462037	126525538	88	83	6	rs112875651;rs10808545;rs2954038;rs4871602;rs2954029;rs11988299	3	rs112875651;rs2954038;rs11988299	C	A	0.0305705	0.00352053	3.84e-18	0.286889	152859	Known
GPT	29	8:144629346:A:G	rs57652216	8	144629346	1.86e-08	144563528	144651062	55	53	1	rs57652216	1	rs57652216	A	G	-0.025485	0.0045312	1.86e-08	0.144849	152859	Known
GPT	30	8:145678908:C:T	rs3735851	8	145678908	2.03e-14	145574775	146301338	310	292	12	rs66797489;rs2280838;rs56251414;rs3735851;rs77593776;rs2721161;rs192390203;rs142310685;rs2975242;rs71522414;rs7007169;rs28859044	6	rs66797489;rs3735851;rs2721161;rs192390203;rs2975242;rs28859044	T	C	-0.0846894	0.0110722	2.03e-14	0.0211698	152859	Known
GPT	31	9:95877120:A:G	rs7031053	9	95877120	1.47e-08	95856516	95877753	14	12	1	rs7031053	1	rs7031053	A	G	-0.0232641	0.00410694	1.47e-08	0.185086	152859	Known
GPT	32	9:117148430:G:T	rs10733608	9	117148430	2.2e-43	117086847	117277295	277	263	19	rs10733608;rs10982192;rs1324632;rs546567307;rs71492776;rs11370710;rs718841;rs7040680;rs3762054;rs7858478;rs10817594;rs10739409;rs74551598;rs1535970;rs79889601;rs201459954;rs6478086;rs4978581;rs60968756	3	rs10733608;rs74551598;rs6478086	G	T	0.0439669	0.00318355	2.2e-43	0.490599	152859	Known
GPT	33	9:136131461:A:G	rs8176741	9	136131461	2.45e-16	136121626	136155359	60	60	4	rs8176741;rs587611953;rs587741971;rs3205136	1	rs8176741	A	G	0.0316649	0.0038626	2.45e-16	0.216994	152859	Known
GPT	34	10:65086141:A:AAAAT	rs139148231	10	65086141	1.2e-12	64874754	65357541	216	207	6	rs139148231;rs145815785;rs2393967;rs569555180;rs35352946;rs71025127	1	rs139148231	A	AAAAT	0.0228539	0.00321641	1.2e-12	0.426154	152859	Novel
GPT	35	10:98470969:C:T	rs61288415	10	98470969	5.48e-19	98429594	98477679	57	51	4	rs61288415;rs1172481;rs200101648;rs61856804	1	rs61288415	T	C	0.0316979	0.00356074	5.48e-19	0.278165	152859	Known
GPT	36	10:113992558:C:T	rs7922421	10	113992558	4.57e-11	113901194	114050642	166	156	5	rs4918722;rs7922421;rs578186224;rs41313475;rs1962270	2	rs4918722;rs7922421	C	T	0.0219282	0.00333029	4.57e-11	0.357836	152859	Known
GPT	37	11:57249121:A:G	rs2955849	11	57249121	2.36e-08	57237909	57283056	5	5	1	rs2955849	1	rs2955849	G	A	0.0194309	0.00348027	2.36e-08	0.418248	152859	Novel
GPT	38	11:61525730:A:G	rs198476	11	61525730	2.04e-08	61521318	61525730	7	7	1	rs198476	1	rs198476	G	A	-0.0180595	0.00321994	2.04e-08	0.431424	152859	Known
GPT	39	11:62199817:C:T	rs17157266	11	62199817	5.21e-22	62092576	62201458	132	132	9	rs17157266;rs11307787;rs3017106;rs4084164;rs2155994;rs2513048;rs10590375;rs2509956;rs10897272	1	rs17157266	C	T	-0.0337222	0.0034967	5.21e-22	0.292914	152859	Known
GPT	40	11:93931787:C:T	rs1857682	11	93931787	8.75e-32	93582392	94034878	490	468	21	rs11602270;rs79788255;rs2511402;rs112934887;rs2176565;rs7117339;rs7119708;rs4753123;rs2945637;rs4753126;rs3016193;rs1857682;rs4403766;rs11020721;rs2282655;rs12793348;rs11020698;rs80069409;rs11020699;rs72972518;rs1070	5	rs11602270;rs112934887;rs4753123;rs1857682;rs11020698	C	T	-0.0433718	0.00369691	8.75e-32	0.246744	152859	Known
GPT	41	12:40620808:C:G	rs1491942	12	40620808	1.79e-09	40501033	40825169	205	196	2	rs1491942;rs4473003	1	rs1491942	G	C	0.0198406	0.00329801	1.79e-09	0.373426	152859	Novel
GPT	42	12:53274773:A:G	rs7302145	12	53274773	6.04e-11	53212807	53332647	90	85	3	rs7302145;rs9652002;rs10876355	1	rs7302145	G	A	-0.0216229	0.00330484	6.04e-11	0.367182	152859	Known
GPT	43	12:112241766:A:G	rs671	12	112241766	7.68e-112	110176190	113713062	854	800	52	rs144825998;rs76464604;rs576403423;rs35844792;rs75295329;rs2040571;rs12227162;rs11065783;rs76892715;rs11065828;rs193049434;rs10774611;rs6490056;rs7299183;rs7957169;rs73412370;rs11065883;rs1034601;rs4766458;rs79105258;rs35236844;rs571384626;rs201075174;rs3847953;rs61055528;rs555501971;rs536743697;rs12814014;rs200015839;rs544814803;rs74423432;rs572242453;rs188668432;rs71445573;rs74805912;rs671;rs73…	8	rs144825998;rs193049434;rs10774611;rs6490056;rs61055528;rs671;rs569956040;rs2072134	A	G	-0.119599	0.00532195	7.68e-112	0.162921	152859	Known
GPT	44	12:121624108:C:G	rs12301635	12	121624108	8.64e-14	121495608	121628224	176	175	6	rs552699972;rs12301635;rs74729617;rs61953396;rs398044833;rs34522323	2	rs552699972;rs12301635	G	C	0.05452	0.00730815	8.64e-14	0.0498793	152859	Known
GPT	45	12:122626842:A:G	rs4758685	12	122626842	2.76e-08	122483836	122631752	168	164	1	rs4758685	1	rs4758685	A	G	0.0176746	0.00318105	2.76e-08	0.495241	152859	Known
GPT	46	12:124860705:A:G	rs1702315	12	124860705	1.96e-10	124845413	124868079	18	15	1	rs1702315	1	rs1702315	G	A	0.0208376	0.00327413	1.96e-10	0.386399	152859	Known
GPT	47	14:52511911:C:G	rs75766425	14	52511911	7.2e-12	52501736	52514684	28	27	1	rs75766425	1	rs75766425	C	G	-0.029516	0.00430657	7.2e-12	0.163648	152859	Novel
GPT	48	15:51550666:A:C	rs11631715	15	51550666	1.3e-12	50714679	51566200	581	562	6	rs147107411;rs35864030;rs531287123;rs2289106;rs11631715;rs34458153	2	rs147107411;rs11631715	A	C	0.0241165	0.00339953	1.3e-12	0.327275	152859	Known
GPT	49	15:90720752:C:G	rs12439346	15	90720752	1.31e-08	90718885	90747016	41	40	1	rs12439346	1	rs12439346	G	C	-0.0192792	0.00339114	1.31e-08	0.327423	152859	Known
GPT	50	16:4974994:C:T	rs11645099	16	4974994	1.47e-08	4968186	4986167	30	26	1	rs11645099	1	rs11645099	C	T	-0.0193152	0.00340926	1.47e-08	0.323259	152859	Novel
GPT	51	16:11638461:A:G	rs2160582	16	11638461	3.73e-09	11615977	11645776	78	78	1	rs2160582	1	rs2160582	G	A	-0.0187745	0.00318443	3.73e-09	0.489049	152859	Known
GPT	52	16:53803223:A:G	rs62048402	16	53803223	3.95e-13	53797908	53845169	100	98	3	rs62048402;rs16952522;rs7206790	1	rs62048402	A	G	0.0349226	0.0048121	3.95e-13	0.12575	152859	Known
GPT	53	16:58764855:A:C	rs73550818	16	58764855	1.49e-08	58764855	58764855	1	1	1	rs73550818	1	rs73550818	A	C	-0.0181335	0.00320257	1.49e-08	0.450395	152859	Known
GPT	54	16:79756197:A:T	rs4334315	16	79756197	2.9e-15	79704412	79756197	69	69	4	rs4334315;rs12444166;rs11150189;rs546742196	1	rs4334315	T	A	0.028153	0.00356582	2.9e-15	0.276242	152859	Known
GPT	55	16:83982460:A:G	rs4782863	16	83982460	4.81e-08	83976252	83991459	15	9	1	rs4782863	1	rs4782863	A	G	0.0254076	0.00465508	4.81e-08	0.136345	152859	Known
GPT	56	17:17115786:C:CT	rs199535675	17	17115786	3.24e-10	16910376	17116576	184	178	4	rs4985723;rs199535675;rs575304294;rs3898611	2	rs4985723;rs199535675	CT	C	-0.0281636	0.00447975	3.24e-10	0.148856	152859	Known
GPT	57	17:66007548:T:TTTTG	rs201874160	17	66007548	1.3e-13	65814382	66164881	409	399	11	rs201874160;rs35531639;rs8071781;rs2080090;rs62084237;rs72845278;rs60856912;rs10706190;rs59956089;rs201734103;rs77921686	1	rs201874160	TTTTG	T	-0.0248279	0.00335218	1.3e-13	0.345155	152859	Known
GPT	58	19:3756173:A:G	rs10460195	19	3756173	2.39e-10	3749971	3756197	13	11	1	rs10460195	1	rs10460195	G	A	0.021525	0.00339846	2.39e-10	0.326742	152859	Known
GPT	59	19:10347032:C:T	rs8105174	19	10347032	4.39e-11	10332547	10370490	27	25	3	rs8105174;rs8108722;rs10409243	1	rs8105174	T	C	-0.0340012	0.00515937	4.39e-11	0.106768	152859	Known
GPT	60	19:18260840:C:G	rs112170279	19	18260840	9.29e-09	18260840	18307468	18	16	1	rs112170279	1	rs112170279	C	G	0.031142	0.00542244	9.29e-09	0.095575	152859	Known
GPT	61	19:19379549:C:T	rs58542926	19	19379549	6.87e-13	19370340	19727152	255	245	4	rs58542926;rs34924518;rs57009615;rs16996148	1	rs58542926	T	C	0.0440005	0.00612658	6.87e-13	0.0726944	152859	Known
GPT	62	19:41437730:A:T	rs9916983	19	41437730	7.54e-17	41175149	41437730	191	182	11	rs3852866;rs17726258;rs17726276;rs12609370;rs71358934;rs112753292;rs111895432;rs78902455;rs9916983;rs2261144;rs4359558	5	rs3852866;rs17726258;rs71358934;rs112753292;rs9916983	T	A	-0.0266313	0.00319389	7.54e-17	0.453958	152859	Known
GPT	63	19:49206631:A:T	rs1047781	19	49206631	3.24e-13	49196275	49254955	7	7	3	rs1047781;rs28400013;rs11665674	1	rs1047781	T	A	-0.0233076	0.00319983	3.24e-13	0.464196	152859	Known
GPT	64	20:43030809:A:C	rs8116574	20	43030809	1.33e-12	43021456	43037422	12	10	2	rs8116574;rs2425634	1	rs8116574	A	C	-0.0295627	0.00416901	1.33e-12	0.177523	152859	Known
GPT	65	21:30514575:A:G	rs4817273	21	30514575	1.88e-13	29993944	30611490	404	385	10	rs35185075;rs562333499;rs2243503;rs60538270;rs527901196;rs61180879;rs4817273;rs11088110;rs8126515;rs2832007	2	rs35185075;rs4817273	G	A	-0.0239944	0.00326131	1.88e-13	0.396486	152859	Known
GPT	66	21:46271452:C:T	rs235314	21	46271452	4.21e-08	46268783	46302906	6	3	1	rs235314	1	rs235314	T	C	-0.0176044	0.00321149	4.21e-08	0.447864	152859	Known
GPT	67	22:24265659:C:T	rs4822458	22	24265659	2.85e-09	24241101	24340938	101	97	1	rs4822458	1	rs4822458	T	C	-0.0190768	0.00321147	2.85e-09	0.439035	152859	Known
GPT	68	22:44324855:A:G	rs3747207	22	44324855	7.02e-177	44323597	44409176	223	209	15	rs3747207;rs66812091;rs577344067;rs3810622;rs5764044;rs1474744;rs56219234;rs16991236;rs530924762;rs9626087;rs738407;rs139051;rs6006585;rs8137707;rs9614308	4	rs3747207;rs6006585;rs8137707;rs9614308	A	G	0.0918813	0.00324025	7.02e-177	0.411759	152859	Known
GGT	1	1:16505320:A:G	rs1497406	1	16505320	1.32e-37	16446764	16734627	489	481	18	rs1497406;rs58847786;rs4661721;rs146870143;rs10907286;rs221043;rs72636568;rs10465914;rs71574175;rs538611012;rs681474;rs11800805;rs3820610;rs11260745;rs12408442;rs10796427;rs7542770;rs6688638	1	rs1497406	A	G	-0.0483143	0.00376963	1.32e-37	0.186511	152034	Known
GGT	2	1:23465194:A:G	rs78134850	1	23465194	6.59e-10	23294121	23830827	355	341	3	rs78134850;rs58815269;rs2077066	2	rs78134850;rs2077066	G	A	-0.018562	0.00300575	6.59e-10	0.392442	152034	Known
GGT	3	1:51314782:A:C	rs10888709	1	51314782	4.07e-10	50826176	51480707	246	242	3	rs10888709;rs149776753;rs2653877	1	rs10888709	C	A	-0.0256543	0.00410376	4.07e-10	0.150825	152034	Known
GGT	4	1:89123067:T:TA	rs71084923	1	89123067	2.17e-11	89058722	89451864	247	243	6	rs71084923;rs567944078;rs79073259;rs12740480;rs7549363;rs11307624	1	rs71084923	TA	T	0.0197099	0.00294434	2.17e-11	0.471115	152034	Known
GGT	5	1:101646809:A:T	rs56904041	1	101646809	1.01e-09	101622620	101658292	31	28	2	rs56904041;rs10875355	1	rs56904041	T	A	0.0533315	0.00873153	1.01e-09	0.0291415	152034	Known
GGT	6	1:111659792:A:C	rs2278578	1	111659792	9.71e-11	111622727	111729325	78	77	2	rs2278578;rs325886	1	rs2278578	A	C	-0.0223639	0.0034558	9.71e-11	0.237865	152034	Known
GGT	7	1:151444727:A:C	rs6587586	1	151444727	1.4e-11	150536349	151805819	172	156	5	rs143461940;rs6587586;rs7547590;rs76042278;rs11582525	3	rs143461940;rs6587586;rs11582525	C	A	0.020086	0.00297244	1.4e-11	0.427546	152034	Known
GGT	8	1:154255973:C:T	rs4845368	1	154255973	1.88e-08	154086512	154259275	86	84	1	rs4845368	1	rs4845368	T	C	0.0166797	0.00296632	1.88e-08	0.440494	152034	Known
GGT	9	1:161204450:C:G	rs117631668	1	161204450	1.24e-09	161204450	161204450	1	1	1	rs117631668	1	rs117631668	G	C	-0.0507969	0.00836152	1.24e-09	0.0319994	152034	Known
GGT	10	1:178572693:A:G	rs2811289	1	178572693	2.75e-21	178466769	178695070	337	328	13	rs2811289;rs5778999;rs2811311;rs2248666;rs2476564;rs12038756;rs59145573;rs2811276;rs10913619;rs59986810;rs7539215;rs10798611;rs57132015	1	rs2811289	A	G	-0.0279034	0.00294597	2.75e-21	0.475903	152034	Known
GGT	11	1:200267292:A:G	rs10919884	1	200267292	2.8e-26	200181847	200427381	375	365	18	rs550899198;rs142941013;rs2140558;rs10919884;rs819637;rs201860948;rs34198310;rs2808500;rs377324565;rs2808519;rs577401939;rs530470817;rs12029277;rs61544361;rs12031071;rs533849903;rs116503230;rs12727980	3	rs550899198;rs10919884;rs533849903	A	G	0.03142	0.0029625	2.8e-26	0.438261	152034	Known
GGT	12	1:223929086:A:G	rs12754142	1	223929086	2.49e-08	223929086	223929086	1	1	1	rs12754142	1	rs12754142	G	A	-0.0381314	0.00684069	2.49e-08	0.048328	152034	Known
GGT	13	2:20371772:A:G	rs1107850	2	20371772	1.01e-10	20350783	20390694	34	34	1	rs1107850	1	rs1107850	A	G	-0.020063	0.00310294	1.01e-10	0.339575	152034	Known
GGT	14	2:27730940:C:T	rs1260326	2	27730940	6.66e-64	27118679	28275829	240	232	22	rs11691585;rs1728918;rs78571174;rs4666001;rs12617848;rs7568733;rs6741646;rs1260326;rs531103736;rs4665985;rs77200710;rs202049562;rs145508558;rs140754563;rs6719175;rs898034;rs151269177;rs117655217;rs182643896;rs141361525;rs117290132;rs188167544	3	rs11691585;rs1260326;rs117655217	C	T	-0.0498804	0.00295555	6.66e-64	0.449758	152034	Known
GGT	15	2:61511819:C:T	rs72813503	2	61511819	1.15e-19	61367664	61876220	429	415	18	rs72813503;rs17008218;rs778151;rs70963424;rs1186699;rs571038164;rs11302669;rs34485203;rs35780539;rs34967855;rs563349724;rs10202583;rs147867174;rs7576036;rs6545892;rs556224330;rs564814426;rs117910258	2	rs72813503;rs117910258	T	C	0.0289415	0.00318951	1.15e-19	0.302906	152034	Known
GGT	16	2:62902019:G:T	rs1038572	2	62902019	2.86e-11	62805902	63394009	264	263	3	rs1038572;rs58235267;rs13007064	1	rs1038572	G	T	0.0220024	0.00330692	2.86e-11	0.270397	152034	Known
GGT	17	2:111928231:C:G	rs77704058	2	111928231	2.03e-08	111868604	111940585	25	22	1	rs77704058	1	rs77704058	G	C	0.0246577	0.00439602	2.03e-08	0.128205	152034	Known
GGT	18	2:133193835:A:G	rs4260295	2	133193835	1.75e-14	133152621	133196926	112	109	4	rs4260295;rs4299381;rs4572645;rs13420028	1	rs4260295	G	A	-0.025992	0.00338977	1.75e-14	0.250263	152034	Known
GGT	19	2:135612422:C:T	rs6430547	2	135612422	3.01e-12	135609247	135725419	71	67	4	rs6430547;rs539416140;rs35187705;rs80112031	1	rs6430547	C	T	0.0205542	0.00294584	3.01e-12	0.464843	152034	Novel
GGT	20	2:169870295:A:C	rs2241339	2	169870295	6.54e-27	169767148	169967566	348	328	19	rs147578319;rs2241339;rs10172523;rs4148770;rs58830528;rs9941622;rs3770585;rs59016348;rs2389607;rs13384680;rs554821629;rs4148779;rs546976797;rs142803524;rs118190191;rs6715200;rs113079950;rs12474309;rs140109262	4	rs147578319;rs2241339;rs142803524;rs6715200	A	C	0.0334067	0.00311024	6.54e-27	0.335691	152034	Known
GGT	21	2:192106603:C:T	rs68014803	2	192106603	1.97e-37	192031650	192227797	314	310	8	rs574764548;rs1973066;rs7562784;rs68014803;rs142088075;rs1356446;rs13015187;rs6728759	2	rs574764548;rs68014803	T	C	0.0391771	0.0030641	1.97e-37	0.359426	152034	Known
GGT	22	2:219193963:C:T	rs7598430	2	219193963	8.89e-14	219051314	219494638	359	348	9	rs7598430;rs7560460;rs4493248;rs34374616;rs10171839;rs35549624;rs3817266;rs539735906;rs3888879	2	rs7598430;rs3888879	T	C	0.022744	0.00305028	8.89e-14	0.368039	152034	Known
GGT	23	2:233520254:A:T	rs13395911	2	233520254	1.13e-30	233467671	233520942	55	53	4	rs13395911;rs4973546;rs76159143;rs10933401	1	rs13395911	T	A	0.0384555	0.00334006	1.13e-30	0.261784	152034	Known
GGT	24	3:4881689:C:T	rs11711554	3	4881689	1.4e-12	4880671	4967830	115	91	5	rs11711554;rs4685833;rs2017395;rs2037061;rs9813685	2	rs11711554;rs9813685	T	C	-0.0210877	0.00297667	1.4e-12	0.422853	152034	Known
GGT	25	3:23470920:A:G	rs9883870	3	23470920	1.46e-08	23258571	23638952	193	188	1	rs9883870	1	rs9883870	G	A	0.0187328	0.00330603	1.46e-08	0.271768	152034	Novel
GGT	26	3:170732328:C:T	rs1800572	3	170732328	3.06e-09	170625061	170732328	4	3	1	rs1800572	1	rs1800572	T	C	-0.0546898	0.00922492	3.06e-09	0.0260764	152034	Known
GGT	27	4:69536842:A:T	rs369707806	4	69536842	3.66e-15	69532128	70035827	484	469	4	rs369707806;rs55644315;rs34556519;rs59876806	2	rs369707806;rs55644315	T	A	-0.02325	0.00295568	3.66e-15	0.450521	152034	Known
GGT	28	4:88076626:A:G	rs55747890	4	88076626	4.7e-18	87960435	88384479	368	347	18	rs55747890;rs574895223;rs117069676;rs10028892;rs35469118;rs3923442;rs13130041;rs373381316;rs11409719;rs542459477;rs28696943;rs34401319;rs4693802;rs3736669;rs577847053;rs78146227;rs17012516;rs117111943	2	rs55747890;rs117111943	G	A	-0.0269062	0.00310682	4.7e-18	0.33631	152034	Known
GGT	29	4:146821410:A:C	rs4835265	4	146821410	5.83e-134	146336405	146824778	158	157	18	rs118128087;rs548379947;rs541061609;rs141134449;rs143921440;rs138698951;rs79796564;rs56080563;rs28702961;rs10008626;rs7671413;rs59003981;rs4835266;rs10011020;rs12645362;rs77732493;rs4835265;rs28497499	7	rs118128087;rs548379947;rs541061609;rs79796564;rs59003981;rs77732493;rs4835265	A	C	0.0732859	0.00297531	5.83e-134	0.41793	152034	Known
GGT	30	5:31021358:A:G	rs10075805	5	31021358	3.19e-12	31021358	31059476	27	27	1	rs10075805	1	rs10075805	G	A	-0.0289902	0.00415996	3.19e-12	0.146096	152034	Known
GGT	31	5:52193237:A:G	rs870992	5	52193237	3.02e-30	52179008	52474493	90	80	9	rs870992;rs10471366;rs117410665;rs35862618;rs4865540;rs10471826;rs410064;rs11745309;rs79878603	3	rs870992;rs10471826;rs79878603	G	A	0.0662189	0.00579424	3.02e-30	0.0690306	152034	Known
GGT	32	5:55807370:C:T	rs464605	5	55807370	1.21e-14	55763405	55826906	65	64	6	rs30352;rs464605;rs455660;rs154254;rs16885510;rs73132727	2	rs30352;rs464605	C	T	-0.0227016	0.00294245	1.21e-14	0.486789	152034	Known
GGT	33	5:156706453:C:G	rs41345045	5	156706453	5.2e-22	156633049	156921955	216	213	9	rs41345045;rs55678400;rs2591459;rs10515748;rs77058781;rs59990394;rs17054414;rs528557070;rs7706735	1	rs41345045	C	G	-0.0323361	0.00335293	5.2e-22	0.257659	152034	Known
GGT	34	6:34243653:T:TC	rs34118277	6	34243653	4.01e-18	34128961	34329804	165	155	8	rs34118277;rs11967909;rs1187126;rs117174730;rs6457762;rs201656160;rs111643014;rs35837348	1	rs34118277	TC	T	-0.0328208	0.00378182	4.01e-18	0.18612	152034	Known
GGT	35	6:53946191:A:AT	rs35719855	6	53946191	1.73e-29	53893004	54195843	225	216	9	rs35719855;rs1407239;rs28460442;rs6915002;rs9296739;rs9474779;rs1359563;rs368630379;rs9395902	1	rs35719855	AT	A	0.0332162	0.00294588	1.73e-29	0.48547	152034	Known
GGT	36	6:158484904:C:G	rs141160611	6	158484904	5.17e-44	158426633	159577748	320	311	13	rs78005643;rs2502616;rs76340835;rs189482;rs141160611;rs199729262;rs145229349;rs3102979;rs146421379;rs113294886;rs11962525;rs201295802;rs529296306	5	rs78005643;rs2502616;rs189482;rs141160611;rs529296306	C	G	-0.140858	0.0101231	5.17e-44	0.0214919	152034	Known
GGT	37	6:168147586:A:G	rs9331329	6	168147586	4.73e-11	168117592	168170440	26	26	3	rs9331329;rs553716;rs687503	1	rs9331329	G	A	0.0202815	0.00308266	4.73e-11	0.349445	152034	Known
GGT	38	7:1139892:C:G	rs11489405	7	1139892	8.76e-12	997686	1219553	262	251	8	rs11489405;rs141780617;rs6463317;rs13245024;rs113125226;rs143598620;rs11977;rs76311070	3	rs11489405;rs143598620;rs76311070	G	C	-0.0231783	0.00339581	8.76e-12	0.250918	152034	Known
GGT	39	7:26022414:A:C	rs7780562	7	26022414	8.38e-42	25944480	26128382	209	201	15	rs7780562;rs4719845;rs2893236;rs4722562;rs11977893;rs67978834;rs563024028;rs60877285;rs9886357;rs117166834;rs4389834;rs4719841;rs17152959;rs10236909;rs551101475	2	rs7780562;rs551101475	A	C	-0.0435355	0.00321393	8.38e-42	0.299611	152034	Known
GGT	40	7:28219956:C:T	rs186735625	7	28219956	5.78e-13	28147452	28260312	46	46	1	rs186735625	1	rs186735625	T	C	0.0217633	0.00302029	5.78e-13	0.388397	152034	Known
GGT	41	7:73037956:A:G	rs34060476	7	73037956	3.45e-70	72809618	73128525	192	181	10	rs34060476;rs4717097;rs35814008;rs799160;rs144479473;rs147548884;rs553190206;rs13244614;rs4363087;rs533062860	2	rs34060476;rs4363087	G	A	-0.0844668	0.00476919	3.45e-70	0.106246	152034	Known
GGT	42	7:92408370:C:T	rs445	7	92408370	2.3e-17	92266198	92594506	73	67	5	rs445;rs41459146;rs111812139;rs576594807;rs28393421	2	rs445;rs576594807	T	C	0.0265806	0.00313548	2.3e-17	0.327174	152034	Known
GGT	43	7:97836465:C:T	rs58880085	7	97836465	5.59e-20	97668696	97843878	245	234	6	rs58880085;rs77833756;rs62479774;rs67300176;rs884897;rs41278842	1	rs58880085	C	T	0.0289771	0.00316622	5.59e-20	0.315347	152034	Known
GGT	44	7:99099845:C:T	rs141579238	7	99099845	3.37e-12	98850002	99361466	365	359	13	rs141579238;rs142505105;rs35513718;rs2014764;rs72258732;rs6465746;rs36066986;rs576039887;rs370621425;rs374986130;rs543453257;rs148359216;rs2242480	2	rs141579238;rs2242480	T	C	-0.031398	0.00451026	3.37e-12	0.121585	152034	Known
GGT	45	7:134576840:A:G	rs17168118	7	134576840	2.53e-08	134559380	134941877	76	73	2	rs17168118;rs292618	2	rs17168118;rs292618	A	G	-0.0177674	0.00318915	2.53e-08	0.308234	152034	Known
GGT	46	8:55407285:G:GTA	rs200868824	8	55407285	5.19e-11	55406067	55471417	24	22	1	rs200868824	1	rs200868824	G	GTA	0.0228633	0.00348235	5.19e-11	0.229863	152034	Known
GGT	47	8:59388565:C:T	rs2081687	8	59388565	6.52e-10	59320389	59412066	30	30	1	rs2081687	1	rs2081687	T	C	0.0255987	0.00414405	6.52e-10	0.147382	152034	Known
GGT	48	8:126482077:A:G	rs2954021	8	126482077	2.19e-12	126469308	126507389	76	72	3	rs2954021;rs2954038;rs112875651	2	rs2954021;rs112875651	A	G	0.020857	0.00297036	2.19e-12	0.429269	152034	Known
GGT	49	9:112240394:C:G	rs41529151	9	112240394	1.31e-20	112196840	112360586	163	162	9	rs41529151;rs10759346;rs35551118;rs140434441;rs117103218;rs10665287;rs112194983;rs17793778;rs7046039	1	rs41529151	G	C	-0.0321425	0.00345347	1.31e-20	0.238322	152034	Known
GGT	50	9:131508118:T:TTTTA	rs144981454	9	131508118	1.84e-13	131465284	131659724	12	6	2	rs144981454;rs3750321	1	rs144981454	T	TTTTA	-0.0430098	0.0058435	1.84e-13	0.0677776	152034	Known
GGT	51	9:136121014:A:G	rs6597614	9	136121014	1.25e-14	136079542	136155444	138	137	7	rs6597614;rs8176719;rs550057;rs500499;rs4424335;rs7044125;rs9411465	1	rs6597614	A	G	0.0230213	0.0029855	1.25e-14	0.407899	152034	Known
GGT	52	10:5287110:A:G	rs9423570	10	5287110	1.3e-12	5124755	5327847	445	431	3	rs9423570;rs587761520;rs11253050	1	rs9423570	A	G	0.0342533	0.00482819	1.3e-12	0.103556	152034	Known
GGT	53	10:31587962:C:T	rs1073652	10	31587962	1.35e-10	31502665	31867894	265	251	1	rs1073652	1	rs1073652	C	T	-0.0239606	0.00373127	1.35e-10	0.191875	152034	Known
GGT	54	10:35086204:A:G	rs4440973	10	35086204	2.79e-15	34805261	35182045	521	502	8	rs4440973;rs12569527;rs200453266;rs2492462;rs561793887;rs140787940;rs61240130;rs10827411	1	rs4440973	A	G	0.0274224	0.00347111	2.79e-15	0.234556	152034	Known
GGT	55	10:65038105:G:GAAT	rs142170571	10	65038105	1.83e-37	64847748	65400271	682	652	17	rs200820398;rs67460150;rs71942346;rs547770310;rs537829985;rs146201242;rs11397106;rs2565187;rs71025104;rs10761710;rs142170571;rs200711826;rs61855876;rs34030237;rs142517247;rs76642944;rs34600901	2	rs200820398;rs142170571	GAAT	G	0.0382762	0.00299234	1.83e-37	0.401006	152034	Known
GGT	56	10:79685833:A:G	rs4595491	10	79685833	1.8e-65	79526766	79712045	226	222	16	rs190735225;rs143483910;rs1248898;rs6480871;rs71030921;rs2579173;rs2579161;rs548298334;rs1248897;rs4595491;rs11392273;rs9633547;rs58358745;rs10536531;rs142231133;rs10824578	3	rs190735225;rs1248898;rs4595491	A	G	0.0619305	0.00362408	1.8e-65	0.208253	152034	Known
GGT	57	10:94839642:A:G	rs2068888	10	94839642	2.58e-18	94572035	95338594	308	293	11	rs2068888;rs7080494;rs10748585;rs34210520;rs4411227;rs61863116;rs12219199;rs7893971;rs11368496;rs141228487;rs1414929	2	rs2068888;rs12219199	G	A	0.0288377	0.00330378	2.58e-18	0.270883	152034	Known
GGT	58	10:96029170:C:T	rs55753709	10	96029170	4.01e-11	95983194	96757047	351	333	3	rs55753709;rs57866767;rs67345186	2	rs55753709;rs67345186	C	T	-0.0205043	0.00310498	4.01e-11	0.337892	152034	Known
GGT	59	10:98470341:A:C	rs12573330	10	98470341	2.42e-22	98429148	98477679	56	51	3	rs12573330;rs11188888;rs61856804	1	rs12573330	C	A	0.0319822	0.00328949	2.42e-22	0.277168	152034	Known
GGT	60	10:102764047:C:T	rs807029	10	102764047	2.48e-12	102635485	102771573	85	85	2	rs807029;rs7901791	1	rs807029	C	T	0.0206694	0.00295094	2.48e-12	0.462982	152034	Known
GGT	61	11:13356030:A:G	rs7947951	11	13356030	4.59e-16	13328979	13368799	43	43	4	rs7947951;rs5789783;rs11022769;rs5789784	1	rs7947951	G	A	0.025738	0.00316898	4.59e-16	0.313351	152034	Novel
GGT	62	11:62199817:C:T	rs17157266	11	62199817	2.67e-42	61825378	62201458	256	250	20	rs35178040;rs3018620;rs2155994;rs11231084;rs2958542;rs554071156;rs10590375;rs1985926;rs2509956;rs3017106;rs2178261;rs17157266;rs11307787;rs4084164;rs75986673;rs2232946;rs77263655;rs77061537;rs10897270;rs2513048	2	rs35178040;rs17157266	C	T	-0.043975	0.00322642	2.67e-42	0.293013	152034	Known
GGT	63	11:64564208:A:G	rs677298	11	64564208	1.13e-09	64488143	64582162	61	55	1	rs677298	1	rs677298	G	A	0.0186331	0.00305955	1.13e-09	0.361899	152034	Novel
GGT	64	11:111896324:C:T	rs2303436	11	111896324	2.81e-12	111583916	111988926	212	206	4	rs2303436;rs17565975;rs138127836;rs11214033	1	rs2303436	C	T	0.0206918	0.00296153	2.81e-12	0.436583	152034	Known
GGT	65	12:21014094:A:G	rs557250003	12	21014094	6.57e-25	20979357	21277607	297	293	9	rs557250003;rs73233620;rs74746476;rs36075263;rs10841714;rs7296267;rs189753937;rs79780759;rs77515162	1	rs557250003	G	A	-0.0603617	0.00585649	6.57e-25	0.0673402	152034	Known
GGT	66	12:54819290:C:G	rs11170897	12	54819290	2.9e-08	54802090	54866991	27	27	1	rs11170897	1	rs11170897	C	G	0.0366581	0.00660822	2.9e-08	0.0517976	152034	Novel
GGT	67	12:56680745:C:T	rs3816804	12	56680745	5.86e-10	56627273	56723494	6	6	1	rs3816804	1	rs3816804	T	C	-0.0215704	0.00348245	5.86e-10	0.23254	152034	Known
GGT	68	12:112627350:A:G	rs144504271	12	112627350	0	109473666	113713062	2125	2024	165	rs146550988;rs77843484;rs117658137;rs117322237;rs139682612;rs75087758;rs10459145;rs10850705;rs10850913;rs76793444;rs79339138;rs12311330;rs141965732;rs141034698;rs149540624;rs75628519;rs11067592;rs143571456;rs77253138;rs189705219;rs79233266;rs571049356;rs59408807;rs150465990;rs193049434;rs148279441;rs76892715;rs7973272;rs11065734;rs2005675;rs576403423;rs2040571;rs10849908;rs558892118;rs5800909;rs5…	33	rs146550988;rs117322237;rs10459145;rs76793444;rs143571456;rs77253138;rs59408807;rs193049434;rs148279441;rs7973272;rs558892118;rs5800909;rs10774611;rs12229654;rs7304705;rs559797657;rs112580786;rs7957169;rs117596429;rs61055528;rs4646779;rs55719820;rs144504271;rs569956040;rs232927;rs7976649;rs7297436;rs7967320;rs3948714;rs10850102;rs10850104;rs2072137;rs2255285	A	G	-0.239073	0.00480816	0	0.164295	152034	Known
GGT	69	12:121422449:CTGACTGGCACTCAGCA:T	rs546442868	12	121422449	7.8e-255	120378627	121626221	1341	1287	85	rs116039498;rs12310269;rs7953741;rs74240051;rs11065064;rs558321697;rs577518918;rs139927970;rs117170280;rs4767918;rs2001133;rs11065173;rs4767919;rs2461507;rs55819450;rs111524607;rs74803743;rs11608262;rs57860907;rs3861791;rs2203474;rs149156910;rs551874189;rs4766972;rs7965649;rs71076649;rs78417763;rs509152;rs11065289;rs11065316;rs33922529;rs10849823;rs7970807;rs6489786;rs66710628;rs2708103;rs1508174…	20	rs116039498;rs74240051;rs577518918;rs4767918;rs57860907;rs71076649;rs2239686;rs539478034;rs34814522;rs188004240;rs191822685;rs142311102;rs79421769;rs546442868;rs117123650;rs75120719;rs34119995;rs76346072;rs77593826;rs56050444	CTGACTGGCACTCAGCA	T	-0.100816	0.00295664	7.8e-255	0.454388	152034	Known
GGT	70	12:124867454:C:G	rs873206	12	124867454	3.26e-13	124850753	124867774	18	18	2	rs873206;rs112279878	1	rs873206	G	C	0.0273554	0.00375604	3.26e-13	0.188797	152034	Known
GGT	71	12:132345600:C:G	rs78870611	12	132345600	3.41e-20	132189082	132501141	46	46	5	rs78870611;rs11246861;rs141114057;rs143991085;rs77344658	1	rs78870611	C	G	0.03012	0.00327211	3.41e-20	0.279898	152034	Known
GGT	72	14:31739045:A:G	rs2093615	14	31739045	2.64e-08	31723259	31894802	50	50	1	rs2093615	1	rs2093615	G	A	0.0198281	0.00356388	2.64e-08	0.218063	152034	Novel
GGT	73	14:103575070:A:G	rs2274685	14	103575070	8.66e-93	102690669	104477431	966	919	70	rs188877501;rs571833908;rs190757961;rs140633445;rs4533206;rs6575922;rs142718994;rs537669368;rs72704712;rs34556286;rs12435483;rs8020605;rs9989163;rs111994440;rs78009999;rs7157813;rs1190223;rs10143668;rs72706625;rs34741668;rs2269317;rs17101226;rs72706627;rs7141040;rs78702790;rs201264388;rs78951670;rs146255352;rs11621573;rs2297067;rs147121761;rs729185;rs744153;rs11846926;rs2274685;rs2282037;rs113233…	19	rs188877501;rs4533206;rs142718994;rs537669368;rs111994440;rs1190223;rs17101226;rs78951670;rs11621573;rs2274685;rs78639617;rs149259179;rs2771376;rs144700493;rs17607710;rs78953430;rs11626218;rs752268;rs10438243	A	G	-0.0625507	0.00306138	8.66e-93	0.361794	152034	Known
GGT	74	15:58723939:A:G	rs2070895	15	58723939	3.44e-09	58722590	58730498	8	8	1	rs2070895	1	rs2070895	A	G	0.0174869	0.00295938	3.44e-09	0.445302	152034	Known
GGT	75	15:60878030:A:G	rs340005	15	60878030	4.26e-24	60878030	60948377	24	23	5	rs340005;rs12592002;rs9944250;rs9806453;rs339998	3	rs340005;rs9944250;rs339998	G	A	-0.0528624	0.00522077	4.26e-24	0.086428	152034	Known
GGT	76	15:70207607:C:T	rs36040403	15	70207607	3.03e-08	70161182	70207790	21	21	1	rs36040403	1	rs36040403	C	T	-0.0184046	0.00332222	3.03e-08	0.265408	152034	Novel
GGT	77	15:73962728:A:G	rs35149321	15	73962728	1.04e-13	73789284	74009226	105	104	4	rs35149321;rs8032531;rs67274260;rs2415152	1	rs35149321	G	A	-0.0218759	0.00294211	1.04e-13	0.478521	152034	Known
GGT	78	15:96714816:A:C	rs56332871	15	96714816	3.81e-09	96694514	96714816	17	17	1	rs56332871	1	rs56332871	A	C	0.0175907	0.0029853	3.81e-09	0.412654	152034	Known
GGT	79	16:11637357:G:T	rs12922191	16	11637357	3.67e-25	11615977	11645776	79	79	2	rs12922191;rs71406254	1	rs12922191	G	T	-0.0304405	0.00293757	3.67e-25	0.491772	152034	Known
GGT	80	16:58157394:A:G	rs112501575	16	58157394	8.15e-10	58141980	58242739	72	67	1	rs112501575	1	rs112501575	A	G	0.0327044	0.00532466	8.15e-10	0.0832117	152034	Known
GGT	81	16:80497601:A:C	rs4581712	16	80497601	4.5e-20	80426224	80509776	172	166	8	rs4581712;rs8058072;rs538651962;rs11642541;rs79483343;rs9926428;rs7194714;rs4384613	1	rs4581712	A	C	0.0276434	0.00301276	4.5e-20	0.39309	152034	Known
GGT	82	17:16983547:A:G	rs12450467	17	16983547	3.34e-14	16922894	17183974	121	117	2	rs12450467;rs77103270	1	rs12450467	G	A	0.0294466	0.00388252	3.34e-14	0.174024	152034	Known
GGT	83	17:36079111:A:ATAT	rs146723727	17	36079111	3.26e-13	36074979	36084202	14	10	1	rs146723727	1	rs146723727	ATAT	A	0.0229699	0.00315385	3.26e-13	0.316525	152034	Known
GGT	84	17:65975385:C:T	rs4791212	17	65975385	5.2e-15	65764164	66132936	452	437	15	rs4791212;rs10673047;rs11353151;rs7225959;rs33997644;rs533262823;rs113050558;rs35531639;rs75674348;rs12051685;rs112280949;rs10706190;rs575119720;rs201734103;rs201026998	2	rs4791212;rs201026998	C	T	-0.0240445	0.00307397	5.2e-15	0.352438	152034	Known
GGT	85	17:70074148:C:T	rs9913936	17	70074148	3.58e-10	70055734	70110507	18	18	3	rs9913936;rs547593161;rs2241170	1	rs9913936	T	C	-0.0203356	0.00324266	3.58e-10	0.288843	152034	Known
GGT	86	17:79408681:C:T	rs143926348	17	79408681	8.23e-09	79408681	79494094	46	45	2	rs143926348;rs7221190	1	rs143926348	T	C	0.0391995	0.00680101	8.23e-09	0.049137	152034	Known
GGT	87	18:56086820:C:T	rs9959832	18	56086820	1.15e-24	56069133	56204747	201	193	10	rs9959832;rs5825280;rs78267537;rs9946396;rs77973611;rs60833173;rs4940715;rs78159276;rs73959628;rs60147732	1	rs9959832	C	T	0.0396187	0.00386426	1.15e-24	0.174678	152034	Known
GGT	88	18:57888520:A:AT	rs34439342	18	57888520	4.62e-08	57856242	57914679	87	84	1	rs34439342	1	rs34439342	A	AT	0.0198417	0.00363049	4.62e-08	0.206648	152034	Novel
GGT	89	19:6665020:C:T	rs344560	19	6665020	2.65e-08	6655775	6679645	12	12	1	rs344560	1	rs344560	T	C	0.0305885	0.00549874	2.65e-08	0.0772261	152034	Known
GGT	90	19:14169134:A:G	rs9749255	19	14169134	8.93e-11	14169134	14195483	34	25	1	rs9749255	1	rs9749255	G	A	0.0191181	0.0029485	8.93e-11	0.455148	152034	Known
GGT	91	19:18217828:G:T	rs4808745	19	18217828	1.28e-08	18214521	18307468	55	53	2	rs4808745;rs112170279	1	rs4808745	T	G	0.0228669	0.00401984	1.28e-08	0.158241	152034	Known
GGT	92	19:33517152:A:G	rs28570619	19	33517152	2.09e-21	33476866	33617583	76	66	7	rs28570619;rs73039433;rs13343954;rs12462509;rs10412540;rs34187516;rs10420808	1	rs28570619	A	G	0.0459949	0.00484146	2.09e-21	0.102714	152034	Known
GGT	93	19:39179372:C:CA	rs138810803	19	39179372	2.97e-08	39137126	39241286	32	28	1	rs138810803	1	rs138810803	CA	C	0.0239453	0.00431975	2.97e-08	0.132572	152034	Known
GGT	94	19:48128205:C:T	rs2914017	19	48128205	4.86e-11	48104647	48169936	29	29	1	rs2914017	1	rs2914017	T	C	-0.0193971	0.00295008	4.86e-11	0.452442	152034	Known
GGT	95	20:3673296:A:G	rs200137244	20	3673296	4.78e-10	3662964	3698476	8	1	1	rs200137244	1	rs200137244	G	A	0.0842221	0.0135271	4.78e-10	0.0119973	152034	Known
GGT	96	20:14688818:A:G	rs11697103	20	14688818	4.91e-08	14677788	14694976	7	6	1	rs11697103	1	rs11697103	A	G	-0.0337807	0.00619319	4.91e-08	0.0600622	152034	Known
GGT	97	20:39908600:C:T	rs6129797	20	39908600	9.59e-15	39654545	39978564	168	166	5	rs6129797;rs113620175;rs6029641;rs6124318;rs11479971	1	rs6129797	T	C	-0.0247685	0.00319818	9.59e-15	0.302067	152034	Known
GGT	98	20:62322699:A:G	rs6011033	20	62322699	2.69e-09	62275844	62396925	203	194	3	rs6011033;rs914559;rs7261546	1	rs6011033	G	A	-0.0199725	0.003357	2.69e-09	0.257232	152034	Known
GGT	99	21:30283013:A:G	rs79740640	21	30283013	1.33e-10	29996304	30563939	196	186	2	rs79740640;rs2832026	1	rs79740640	G	A	0.0391479	0.00609474	1.33e-10	0.0620881	152034	Known
GGT	100	21:38868111:A:T	rs8134408	21	38868111	1.74e-08	38715028	38924516	195	191	1	rs8134408	1	rs8134408	T	A	0.0171708	0.00304655	1.74e-08	0.369299	152034	Known
GGT	101	21:46271452:C:T	rs235314	21	46271452	1.15e-14	46268053	46308248	65	60	5	rs235314;rs183516;rs145107884;rs57064200;rs200214711	1	rs235314	T	C	-0.0228757	0.00296281	1.15e-14	0.447765	152034	Known
GGT	102	22:18466111:G:T	rs5992946	22	18466111	6.66e-11	18381007	18481857	155	143	2	rs5992946;rs544535969	1	rs5992946	T	G	-0.0634401	0.00971806	6.66e-11	0.023475	152034	Known
GGT	103	22:24998780:C:T	rs77997635	22	24998780	0	23930395	25567696	1098	907	59	rs1807627;rs145729651;rs4822458;rs140285;rs28420725;rs200697630;rs28573716;rs373797;rs55975719;rs35208618;rs1984309;rs5760090;rs5760093;rs5760105;rs5996631;rs369682204;rs190649764;rs2282476;rs2267058;rs9612567;rs61344424;rs3966275;rs28368772;rs3852981;rs370231806;rs5751846;rs56361709;rs143283354;rs71189239;rs113150987;rs559676696;rs552904509;rs575618981;rs28360612;rs5751892;rs146982683;rs11757841…	20	rs1807627;rs145729651;rs4822458;rs369682204;rs190649764;rs2282476;rs143283354;rs146982683;rs117578416;rs11704820;rs2070476;rs77997635;rs5760581;rs17661237;rs74553235;rs5760647;rs139646;rs4822551;rs12157811;rs7288993	T	C	0.235808	0.00520253	0	0.0872601	152034	Known
GGT	104	22:29108229:A:G	rs5752776	22	29108229	9e-10	29090481	29257050	107	104	3	rs5752776;rs9613668;rs5762793	1	rs5752776	A	G	-0.0241365	0.00393984	9e-10	0.167801	152034	Known
BIL	1	1:156245606:G:GT	rs5777975	1	156245606	2.74e-14	156215562	156334116	133	131	7	rs5777975;rs144991356;rs11264467;rs12037462;rs549653555;rs11264461;rs59194923	1	rs5777975	G	GT	0.0311166	0.00408894	2.74e-14	0.260177	142918	Known
BIL	2	1:161204450:C:G	rs117631668	1	161204450	1.19e-16	161200586	161219555	3	3	2	rs117631668;rs2307418	1	rs117631668	G	C	0.0847196	0.0102271	1.19e-16	0.0319869	142918	Known
BIL	3	2:46353166:A:G	rs10495928	2	46353166	1.25e-09	46346716	46374385	24	24	1	rs10495928	1	rs10495928	G	A	-0.0272472	0.00448648	1.25e-09	0.201056	142918	Known
BIL	4	2:88424066:C:T	rs2241883	2	88424066	6.35e-18	88404161	88541064	81	80	9	rs2241883;rs78464354;rs2176569;rs79758004;rs17435433;rs4972194;rs141465440;rs35334236;rs78208958	2	rs2241883;rs78208958	C	T	0.0376035	0.00435926	6.35e-18	0.217387	142918	Known
BIL	5	2:158444748:T:TACAC	rs10572950	2	158444748	9.58e-09	158412542	158481992	48	48	2	rs10572950;rs7587733	1	rs10572950	T	TACAC	0.0231918	0.00404175	9.58e-09	0.269529	142918	Known
BIL	6	2:211540507:A:C	rs1047891	2	211540507	1.71e-10	211540507	211652980	74	71	2	rs1047891;rs142844838	1	rs1047891	A	C	0.029743	0.00465826	1.71e-10	0.180862	142918	Known
BIL	7	3:111836023:C:T	rs76093951	3	111836023	2.75e-08	111822254	111987891	8	6	1	rs76093951	1	rs76093951	T	C	0.0645915	0.0116243	2.75e-08	0.0244721	142918	Novel
BIL	8	3:135956305:A:C	rs684773	3	135956305	2.22e-23	135798658	136671379	355	346	18	rs684773;rs570598390;rs553018;rs577498965;rs386397999;rs369677863;rs34484071;rs554338920;rs546552313;rs539222695;rs543370240;rs11353921;rs575197507;rs9875034;rs62408868;rs78273466;rs642075;rs547913144	1	rs684773	A	C	0.0534037	0.00536043	2.22e-23	0.129168	142918	Known
BIL	9	4:69671064:C:T	rs294762	4	69671064	6.36e-10	69533131	69687987	116	111	1	rs294762	1	rs294762	T	C	-0.0394812	0.00638734	6.36e-10	0.0866616	142918	Known
BIL	10	4:88195494:C:T	rs13142655	4	88195494	4.93e-10	87982876	88301406	250	239	4	rs13142655;rs577847053;rs3755980;rs10023050	1	rs13142655	T	C	-0.0238205	0.00382887	4.93e-10	0.327433	142918	Known
BIL	11	4:110906571:A:G	rs2298997	4	110906571	9.29e-12	110825941	110963648	114	112	2	rs2298997;rs720419	1	rs2298997	A	G	0.0285535	0.00418856	9.29e-12	0.242044	142918	Known
BIL	12	5:151157909:A:G	rs118169288	5	151157909	2.09e-09	151107096	151246080	12	11	1	rs118169288	1	rs118169288	A	G	0.0457318	0.00763355	2.09e-09	0.0586595	142918	Novel
BIL	13	6:26703058:A:AT	rs554260614	6	26703058	3.81e-10	26453179	27214789	209	186	4	rs554260614;rs4713075;rs9368442;rs550372295	1	rs554260614	A	AT	-0.0278885	0.00445394	3.81e-10	0.205237	142918	Known
BIL	14	6:28096280:A:G	rs1654774	6	28096280	1.55e-15	27885356	29612098	955	901	19	rs1654774;rs71743574;rs1233700;rs9468316;rs11431027;rs2799081;rs60598517;rs34491374;rs11300282;rs2859348;rs35512841;rs536704;rs11758337;rs6923170;rs7742957;rs2232422;rs6905380;rs73391152;rs61735224	4	rs1654774;rs11758337;rs7742957;rs73391152	A	G	0.0294609	0.00369529	1.55e-15	0.381817	142918	Known
BIL	15	7:17284577:C:T	rs4410790	7	17284577	4.49e-17	17280513	17502590	91	90	4	rs4410790;rs10277122;rs2074113;rs73083829	1	rs4410790	C	T	-0.0308095	0.00366811	4.49e-17	0.400828	142918	Known
BIL	16	7:22740985:C:G	rs55671977	7	22740985	1.01e-15	22709372	22809464	121	117	6	rs55671977;rs79673983;rs151011383;rs6946864;rs10540532;rs567795237	2	rs55671977;rs567795237	G	C	-0.0376234	0.00468783	1.01e-15	0.178994	142918	Known
BIL	17	7:50258479:A:T	rs4598207	7	50258479	3.67e-08	50258234	50324037	32	30	1	rs4598207	1	rs4598207	T	A	0.0209517	0.0038051	3.67e-08	0.337288	142918	Known
BIL	18	8:41630447:A:G	rs4737010	8	41630447	5.11e-14	41630405	41630447	2	2	1	rs4737010	1	rs4737010	G	A	0.0271414	0.00360483	5.11e-14	0.462388	142918	Known
BIL	19	8:42402499:C:CA	rs35948113	8	42402499	5.74e-09	42363587	42457043	142	140	1	rs35948113	1	rs35948113	CA	C	0.0210599	0.00361589	5.74e-09	0.441302	142918	Known
BIL	20	8:116960729:A:G	rs7828742	8	116960729	4.75e-09	116653018	116988947	64	64	2	rs2737252;rs7828742	2	rs2737252;rs7828742	A	G	0.0214217	0.00365831	4.75e-09	0.409263	142918	Known
BIL	21	9:93974553:G:T	rs773507	9	93974553	2.83e-18	93924882	94161665	294	284	16	rs773507;rs773515;rs76379507;rs10820843;rs1397574;rs201272561;rs13289294;rs1105487;rs112508793;rs62556261;rs1751795;rs16907250;rs75726539;rs34388300;rs113262695;rs202214647	2	rs773507;rs202214647	T	G	-0.0313407	0.00359487	2.83e-18	0.468003	142918	Known
BIL	22	9:136137657:C:T	rs8176693	9	136137657	1.61e-08	136127366	136152547	30	30	1	rs8176693	1	rs8176693	T	C	0.024603	0.00435483	1.61e-08	0.217488	142918	Known
BIL	23	10:65179152:A:C	rs10761760	10	65179152	2.36e-36	64848797	65400271	798	770	15	rs10761760;rs5785572;rs200711826;rs5785581;rs11397106;rs34030237;rs7089698;rs1268639;rs4363488;rs67460150;rs34600901;rs71942346;rs9415676;rs58263377;rs547770310	1	rs10761760	C	A	-0.0464028	0.00368537	2.36e-36	0.38407	142918	Known
BIL	24	10:94839642:A:G	rs2068888	10	94839642	4.44e-19	94580599	94846093	232	218	10	rs2068888;rs7080494;rs6583848;rs11393322;rs35127540;rs11187236;rs835241;rs34210520;rs570762793;rs61863116	1	rs2068888	G	A	-0.0360518	0.00403923	4.44e-19	0.270932	142918	Known
BIL	25	10:96778570:C:CTA	rs142946285	10	96778570	3.58e-09	96126951	96851615	199	185	2	rs142946285;rs61427801	1	rs142946285	CTA	C	-0.0216635	0.00367023	3.58e-09	0.401793	142918	Known
BIL	26	10:122871189:G:T	rs7088405	10	122871189	2.23e-10	122833109	122886896	87	86	3	rs7088405;rs11199783;rs112672290	1	rs7088405	T	G	-0.0236255	0.00372379	2.23e-10	0.369418	142918	Known
BIL	27	11:2942593:A:G	rs1661052	11	2942593	4.46e-59	2927378	3106115	262	250	13	rs1661052;rs3847644;rs147917100;rs10833014;rs71035459;rs3741343;rs4758518;rs386111;rs185589631;rs78596725;rs3782068;rs200347759;rs2411765	2	rs1661052;rs200347759	G	A	0.102549	0.00632724	4.46e-59	0.0890371	142918	Known
BIL	28	11:13356030:A:G	rs7947951	11	13356030	9.69e-14	13354364	13368799	16	16	2	rs7947951;rs80066048	1	rs7947951	G	A	-0.0288149	0.00387034	9.69e-14	0.313613	142918	Known
BIL	29	11:65484719:A:C	rs2236683	11	65484719	4.64e-09	65380124	65558997	23	22	1	rs2236683	1	rs2236683	A	C	0.0244475	0.00417217	4.64e-09	0.245319	142918	Novel
BIL	30	11:75476195:C:T	rs10899116	11	75476195	3.83e-10	75444605	75569150	189	176	1	rs10899116	1	rs10899116	T	C	0.0270943	0.00432758	3.83e-10	0.222113	142918	Known
BIL	31	11:116663707:A:G	rs662799	11	116663707	2.2e-18	116586283	116663707	53	53	3	rs74368849;rs662799;rs1893460	2	rs74368849;rs662799	G	A	0.0344698	0.00394091	2.2e-18	0.295998	142918	Known
BIL	32	12:7145853:C:T	ss1388030294	12	7145853	4.67e-10	7073805	7165427	43	41	2	ss1388030294;ss1388030734	1	ss1388030294	C	T	-0.0564952	0.00906862	4.67e-10	0.0407821	142918	Novel
BIL	33	12:21014094:A:G	rs557250003	12	21014094	0	20727251	21670340	2310	2226	112	rs149799794;rs148373818;rs137927950;rs16923154;rs34046081;rs12308309;rs11045465;rs149351732;rs11045508;rs10841651;rs7962265;rs111335575;rs7310077;rs7980854;rs74464403;rs1072364;rs10743398;rs10743399;rs74588265;rs2196018;rs148521650;rs75055430;rs144708372;rs3829306;rs4149027;rs140437773;rs4149056;rs76333049;rs2196027;rs56020380;rs567988934;rs7957489;rs12304552;rs36120748;rs11494709;rs7488387;rs241…	29	rs149799794;rs148373818;rs137927950;rs16923154;rs11045465;rs74464403;rs2196027;rs36120748;rs557250003;rs4149144;rs76331226;rs149655870;rs35031341;rs12427170;rs10466790;rs1910181;rs139377772;rs12228427;rs545131470;rs144213763;rs2199766;rs78614326;rs11045913;rs4149000;rs3764043;rs138838062;rs11614319;rs10743414;rs117525132	G	A	0.352334	0.00716775	0	0.0672274	142918	Known
BIL	34	12:112119171:C:T	rs11066001	12	112119171	9.4e-17	111367244	113117897	51	43	8	rs61055528;rs536743697;rs11066001;rs11066008;rs149607519;rs76892715;rs11065828;rs4766551	2	rs61055528;rs11066001	C	T	-0.0498823	0.0060011	9.4e-17	0.163275	142918	Known
BIL	35	12:121381646:G:T	rs10849823	12	121381646	5.81e-10	121192231	121471216	67	63	2	rs10849823;rs200590538	1	rs10849823	G	T	0.0270828	0.00437143	5.81e-10	0.216313	142918	Known
BIL	36	12:125271101:A:C	rs2293439	12	125271101	1.96e-11	125265974	125315647	64	60	3	rs2293439;rs11057823;rs79633711	1	rs2293439	C	A	0.0242986	0.00362175	1.96e-11	0.436789	142918	Known
BIL	37	15:60883281:A:C	rs339969	15	60883281	2.5e-08	60878030	60902512	6	6	1	rs339969	1	rs339969	C	A	0.0356218	0.00639116	2.5e-08	0.0863327	142918	Known
BIL	38	16:88856084:C:G	rs551118	16	88856084	2.43e-22	88832113	88862568	47	44	4	rs551118;rs2341001;rs17176239;rs59404182	1	rs551118	C	G	0.0365626	0.00376078	2.43e-22	0.352247	142918	Known
BIL	39	17:16840308:A:G	rs62065434	17	16840308	1.12e-08	16837976	16869440	31	31	2	rs62065434;rs73292853	1	rs62065434	G	A	-0.0216657	0.00379308	1.12e-08	0.341895	142918	Known
BIL	40	17:42328621:A:G	rs2285644	17	42328621	1.23e-10	42079930	42328621	4	1	1	rs2285644	1	rs2285644	A	G	-0.0510077	0.00792599	1.23e-10	0.0544263	142918	Novel
BIL	41	17:57929319:C:T	rs1292068	17	57929319	3.42e-09	57780943	58046076	179	173	2	rs1292068;rs560869986	1	rs1292068	T	C	0.0217076	0.00367286	3.42e-09	0.399253	142918	Known
BIL	42	17:76126094:C:T	rs454139	17	76126094	2.17e-13	76118834	76144758	16	9	2	rs454139;rs67249807	1	rs454139	C	T	-0.0414548	0.00564929	2.17e-13	0.1141	142918	Known
BIL	43	19:17246737:A:T	rs11086054	19	17246737	9.1e-16	17231611	17263092	73	73	4	rs11086054;rs112219961;rs140594952;rs71180365	1	rs11086054	T	A	0.0297862	0.00370551	9.1e-16	0.374932	142918	Known
BIL	44	20:39665750:A:G	rs4810309	20	39665750	9.68e-09	39656342	39978564	118	118	1	rs4810309	1	rs4810309	A	G	-0.0263353	0.00459104	9.68e-09	0.188174	142918	Known
BIL	45	22:37441417:T:TG	rs11410148	22	37441417	2.01e-14	37428599	37480797	44	43	3	rs11410148;rs2235321;rs147653151	1	rs11410148	TG	T	0.0275208	0.0035974	2.01e-14	0.47868	142918	Known
ALB	1	1:16528218:G:T	rs6676143	1	16528218	1.76e-10	16493225	16734527	68	66	4	rs6676143;rs10465914;rs538611012;rs1497406	1	rs6676143	G	T	-0.0273806	0.00429091	1.76e-10	0.226756	143513	Known
ALB	2	1:25650632:C:G	rs181068505	1	25650632	9.73e-10	25580095	25863694	257	239	2	rs181068505;rs1296021	1	rs181068505	G	C	0.0228209	0.00373268	9.73e-10	0.364301	143513	Known
ALB	3	1:110469767:C:CCTGA	rs3835718	1	110469767	9.89e-12	110453807	110503741	55	55	5	rs3835718;rs115413942;rs3093044;rs2229166;rs7365249	2	rs3835718;rs7365249	C	CCTGA	0.0329575	0.00484091	9.89e-12	0.165299	143513	Known
ALB	4	1:178532188:G:T	rs4650999	1	178532188	1.87e-10	178467555	178631012	235	225	5	rs4650999;rs2811311;rs12121188;rs10631642;rs4075631	1	rs4650999	T	G	0.0229279	0.00359864	1.87e-10	0.495408	143513	Known
ALB	5	1:200336761:C:CA	rs34880174	1	200336761	1.72e-09	200271343	200410773	144	141	2	rs34880174;rs819636	1	rs34880174	C	CA	0.0230736	0.00383126	1.72e-09	0.32766	143513	Known
ALB	6	2:27730940:C:T	rs1260326	2	27730940	3.83e-102	27118679	28275829	473	450	37	rs11691585;rs1728918;rs78571174;rs4666001;rs12617848;rs10181777;rs7568733;rs34619033;rs58546653;rs4665946;rs1659684;rs2304679;rs74684611;rs74867758;rs3817588;rs140391935;rs1260326;rs4665985;rs4665988;rs59210625;rs202049562;rs62141288;rs140754563;rs898034;rs142294328;rs200281774;rs150818831;rs70953883;rs199640528;rs77853892;rs570040966;rs2141371;rs4133152;rs147558391;rs145275920;rs141361525;rs1450…	8	rs11691585;rs1659684;rs74684611;rs140391935;rs1260326;rs200281774;rs150818831;rs4133152	C	T	-0.077613	0.00361695	3.83e-102	0.449496	143513	Known
ALB	7	2:73774019:A:G	rs13008860	2	73774019	1.64e-08	73503275	73806202	7	7	2	rs77788622;rs13008860	2	rs77788622;rs13008860	G	A	-0.0217149	0.00384566	1.64e-08	0.321284	143513	Novel
ALB	8	2:242237902:C:T	rs59104589	2	242237902	4.38e-08	242199532	242396694	63	60	1	rs59104589	1	rs59104589	C	T	0.0196548	0.00358996	4.38e-08	0.480138	143513	Known
ALB	9	3:156798294:A:G	rs1482852	3	156798294	1.37e-14	156791268	156801088	10	9	1	rs1482852	1	rs1482852	A	G	-0.0294049	0.00381924	1.37e-14	0.329914	143513	Known
ALB	10	4:3434885:G:T	rs6818397	4	3434885	4.73e-49	2784373	3535927	617	598	36	rs544777873;rs231399;rs11731237;rs73193327;rs3095075;rs3129327;rs10012797;rs16844307;rs6818397;rs28548185;rs28468427;rs28581225;rs1203108;rs10937926;rs10007223;rs9993109;rs556184219;rs4690104;rs2699434;rs372996302;rs151028888;rs75501914;rs76019769;rs117723915;rs963695;rs16844249;rs35563310;rs115019205;rs3752439;rs3213512;rs12508743;rs2239737;rs2699411;rs13118673;rs2464043;rs11736835	6	rs544777873;rs11731237;rs6818397;rs75501914;rs12508743;rs13118673	G	T	-0.0529065	0.00359396	4.73e-49	0.492562	143513	Known
ALB	11	4:74426173:A:G	rs10018058	4	74426173	1.79e-08	74178460	74426173	6	6	1	rs10018058	1	rs10018058	G	A	0.027481	0.00488033	1.79e-08	0.1617	143513	Known
ALB	12	4:79578251:C:T	rs118190473	4	79578251	1.31e-21	79545069	79859824	342	334	5	rs118190473;rs34325799;rs10023310;rs11098322;rs200664717	2	rs118190473;rs10023310	C	T	0.0474588	0.00497011	1.31e-21	0.155233	143513	Known
ALB	13	4:177406476:A:C	rs10866385	4	177406476	8.77e-10	177406476	177431579	21	19	2	rs10866385;rs558392880	1	rs10866385	A	C	-0.0232179	0.00378742	8.77e-10	0.343436	143513	Known
ALB	14	5:72364673:A:G	rs470926	5	72364673	5.71e-27	72018529	72423325	311	301	13	rs470926;rs11286361;rs6414950;rs7448965;rs637450;rs4704040;rs34647;rs33987415;rs11391014;rs201542929;rs545409595;rs146335625;rs371371047	1	rs470926	G	A	-0.0395588	0.00367871	5.71e-27	0.392849	143513	Known
ALB	15	6:27078291:A:C	rs77685934	6	27078291	2.87e-11	25283177	29609695	681	618	11	rs143686533;rs150044035;rs199728;rs77685934;rs151289341;rs9468498;rs543597537;rs77203383;rs6906897;rs28359990;rs7739937	4	rs143686533;rs77685934;rs9468498;rs7739937	C	A	-0.0762869	0.0114667	2.87e-11	0.0254472	143513	Known
ALB	16	6:34238946:C:T	rs13207853	6	34238946	1.44e-17	34128961	34329804	161	154	8	rs13207853;rs11967909;rs117174730;rs6457762;rs56348792;rs111643014;rs1759639;rs35837348	1	rs13207853	C	T	-0.0394962	0.00462924	1.44e-17	0.18536	143513	Known
ALB	17	6:101331838:A:T	rs9498418	6	101331838	2.07e-14	100921922	101731443	379	371	7	rs9498418;rs9390700;rs537521086;rs2770332;rs9373506;rs1392969;rs201172822	1	rs9498418	T	A	-0.0277111	0.00362419	2.07e-14	0.439577	143513	Known
ALB	18	7:44194551:A:G	rs2268572	7	44194551	1.96e-08	44179548	44218856	21	19	1	rs2268572	1	rs2268572	A	G	0.0218826	0.00389674	1.96e-08	0.304739	143513	Novel
ALB	19	7:73004315:C:T	rs145099458	7	73004315	1.21e-17	72809618	73049387	146	135	5	rs145099458;rs55747707;rs42129;rs553190206;rs34537423	1	rs145099458	T	C	-0.052519	0.00614108	1.21e-17	0.0948311	143513	Known
ALB	20	7:80286003:C:T	rs75326924	7	80286003	2.89e-21	80023965	80592140	62	58	18	rs2906196;rs57789760;rs6947745;rs546587087;rs2222553;rs147077527;rs75326924;rs146045456;rs17154361;rs148177369;rs139397381;rs151200960;rs142275229;rs10267010;rs117082674;rs116980660;rs17154233;rs3800558	5	rs2906196;rs2222553;rs75326924;rs17154233;rs3800558	T	C	0.0676826	0.00714961	2.89e-21	0.0679729	143513	Known
ALB	21	7:92408370:C:T	rs445	7	92408370	7.36e-09	92266198	92408370	24	22	1	rs445	1	rs445	T	C	0.0221651	0.00383313	7.36e-09	0.327542	143513	Novel
ALB	22	7:130582724:C:T	rs157931	7	130582724	6.98e-09	130580675	130585623	10	10	1	rs157931	1	rs157931	T	C	-0.0216023	0.00372999	6.98e-09	0.365848	143513	Known
ALB	23	7:150478821:C:G	rs7789389	7	150478821	7.59e-13	150456598	150484264	42	41	2	rs7789389;rs17173596	1	rs7789389	G	C	0.0259291	0.00361712	7.59e-13	0.447639	143513	Known
ALB	24	8:126479362:C:T	rs6982502	8	126479362	3.21e-08	126476873	126491733	22	21	1	rs6982502	1	rs6982502	C	T	0.0202213	0.00365697	3.21e-08	0.412085	143513	Known
ALB	25	8:144078386:T:TA	rs556668690	8	144078386	1.4e-08	144066773	144083028	28	26	1	rs556668690	1	rs556668690	T	TA	-0.0207987	0.00366607	1.4e-08	0.397919	143513	Known
ALB	26	9:110544998:G:T	rs4979374	9	110544998	7.71e-09	110477540	110547231	13	13	2	rs12344966;rs4979374	2	rs12344966;rs4979374	G	T	0.0208015	0.00360213	7.71e-09	0.483935	143513	Known
ALB	27	9:112223059:A:G	rs12000215	9	112223059	4.23e-10	112196840	112329709	118	117	3	rs12000215;rs12376215;rs149557654	1	rs12000215	G	A	-0.0228739	0.00366248	4.23e-10	0.406169	143513	Known
ALB	28	9:133524302:C:G	rs113960032	9	133524302	3.62e-08	133426121	133524302	58	58	3	rs113960032;rs376351070;rs4740347	1	rs113960032	G	C	-0.0243907	0.00442794	3.62e-08	0.208859	143513	Known
ALB	29	9:136131592:C:G	rs7853989	9	136131592	3.01e-13	136121626	136152547	49	47	4	rs7853989;rs8176720;rs8176635;rs3205136	1	rs7853989	C	G	0.0318361	0.00436464	3.01e-13	0.21675	143513	Known
ALB	30	10:74700250:G:GA	rs60728071	10	74700250	3.37e-08	74630138	74714177	48	45	1	rs60728071	1	rs60728071	GA	G	-0.0224436	0.00406512	3.37e-08	0.267777	143513	Known
ALB	31	11:116932561:C:T	rs11216257	11	116932561	5.55e-10	116713566	117081974	217	209	4	rs11216257;rs34756068;rs4938345;rs11339061	1	rs11216257	T	C	0.0230476	0.00371569	5.55e-10	0.375645	143513	Known
ALB	32	11:119166280:A:T	rs2155824	11	119166280	1.24e-14	118994675	119206375	138	130	12	rs185345524;rs79093187;rs78931047;rs45514102;rs2155824;rs1893264;rs10892348;rs7929799;rs7482092;rs151229611;rs34775460;rs34715022	3	rs185345524;rs2155824;rs34715022	A	T	-0.0293603	0.00380707	1.24e-14	0.337457	143513	Known
ALB	33	12:112736118:A:G	rs77768175	12	112736118	2.28e-13	111582607	113117897	19	18	2	rs76892715;rs77768175	2	rs76892715;rs77768175	G	A	-0.0436446	0.00595306	2.28e-13	0.162149	143513	Known
ALB	34	12:123895263:A:T	rs28569936	12	123895263	1.33e-17	123409694	123909610	621	595	9	rs10846492;rs561101910;rs28569936;rs11060853;rs1619283;rs574774202;rs549875117;rs71085896;rs66571493	2	rs10846492;rs28569936	T	A	0.034285	0.00401426	1.33e-17	0.277445	143513	Known
ALB	35	14:95054012:A:G	rs6119	14	95054012	3.29e-23	95053849	95089867	72	72	8	rs6119;rs6112;rs2069978;rs10145747;rs548209697;rs7151480;rs2268336;rs10136243	2	rs6119;rs10136243	G	A	-0.0402936	0.00406047	3.29e-23	0.268732	143513	Known
ALB	36	14:106031454:A:AGT	rs142242264	14	106031454	6.89e-13	105964438	106151778	286	258	3	rs142242264;rs568180730;rs186237170	1	rs142242264	A	AGT	-0.0273554	0.0038091	6.89e-13	0.332224	143513	Known
ALB	37	15:50993988:A:AT	rs66529731	15	50993988	1.38e-11	50713037	51645819	409	397	9	rs66529731;rs539778404;rs36042420;rs8035534;rs2414098;rs1902586;rs4775938;rs1004983;rs59067211	3	rs66529731;rs2414098;rs1004983	AT	A	0.024334	0.00359996	1.38e-11	0.48967	143513	Known
ALB	38	15:78360691:A:G	rs17477813	15	78360691	2.45e-09	78274322	78375980	101	95	2	rs17477813;rs72120127	1	rs17477813	G	A	-0.0320733	0.00537698	2.45e-09	0.128246	143513	Known
ALB	39	17:1652483:A:T	rs4790286	17	1652483	3.32e-40	1613203	1668139	95	84	8	rs754492;rs11655825;rs57705772;rs3809872;rs11549259;rs4790286;rs56790999;rs3809871	2	rs754492;rs4790286	A	T	0.0679219	0.00511727	3.32e-40	0.143875	143513	Known
ALB	40	17:7462555:A:G	rs11552708	17	7462555	2.13e-08	7455707	7462555	6	6	1	rs11552708	1	rs11552708	A	G	0.0206162	0.00368059	2.13e-08	0.390209	143513	Known
ALB	41	17:16863638:C:G	rs4985726	17	16863638	1.34e-25	16820099	16876865	80	80	8	rs4985726;rs8182268;rs146405406;rs7503544;rs3829586;rs7225344;rs56153623;rs11078358	1	rs4985726	G	C	-0.0401736	0.00384113	1.34e-25	0.325695	143513	Known
ALB	42	19:19379549:C:T	rs58542926	19	19379549	1.27e-08	19370340	19477877	8	8	1	rs58542926	1	rs58542926	T	C	0.0393218	0.00690998	1.27e-08	0.0726938	143513	Known
ALB	43	19:33914570:C:T	rs17760904	19	33914570	7.86e-09	33884065	33914570	32	30	2	rs34590608;rs17760904	2	rs34590608;rs17760904	T	C	0.0257426	0.00446038	7.86e-09	0.203651	143513	Known
ALB	44	19:35541248:G:T	rs10406943	19	35541248	2.35e-23	35537706	35569379	56	52	4	rs10406943;rs73597479;rs12609794;rs75702986	2	rs10406943;rs75702986	T	G	-0.0694222	0.00697224	2.35e-23	0.071342	143513	Known
ALB	45	19:50000009:A:G	rs2280401	19	50000009	3.34e-138	49935536	50214868	511	454	31	rs2946848;rs58847858;rs2280401;rs68029391;rs570860968;rs9676464;rs73056079;rs10469298;rs117989862;rs141873339;rs71724821;rs34221494;rs17304975;rs34459162;rs149582762;rs10418197;rs111346895;rs56146695;rs548220797;rs145467461;rs74963443;rs150672981;rs112727702;rs8109314;rs112631692;rs36013629;rs559157704;rs8102979;rs1368464;rs78420877;rs10407097	10	rs2946848;rs2280401;rs73056079;rs141873339;rs34459162;rs74963443;rs112727702;rs1368464;rs78420877;rs10407097	A	G	0.119895	0.00479119	3.34e-138	0.16949	143513	Known
ALB	46	20:38955280:A:G	rs73609335	20	38955280	2.74e-16	38906576	39082967	270	264	2	rs73609335;rs6029105	1	rs73609335	A	G	-0.0413294	0.00504995	2.74e-16	0.148513	143513	Known
ALB	47	22:38127126:G:T	rs5756799	22	38127126	5.47e-10	38094225	38208260	141	138	3	rs5756799;rs66959252;rs34891095	1	rs5756799	G	T	0.0227633	0.00366861	5.47e-10	0.405789	143513	Known
TSH	1	1:19841174:A:G	rs10799824	1	19841174	2.98e-139	19407444	20020993	941	902	58	rs118060916;rs3215560;rs12405042;rs7524423;rs214342;rs214347;rs12730973;rs4244002;rs71512947;rs4911997;rs34137921;rs34430556;rs12401874;rs35097598;rs10799816;rs7553034;rs6143148;rs4912069;rs7521086;rs10917437;rs11388908;rs6676572;rs58149759;rs11580551;rs924519;rs78554758;rs2227295;rs60298567;rs16862772;rs10799824;rs55815284;rs34041087;rs10799823;rs4279874;rs113458678;rs1856781;rs2314325;rs4912127…	8	rs118060916;rs3215560;rs10917437;rs60298567;rs16862772;rs10799824;rs4279874;rs2050122	A	G	-0.137494	0.00547341	2.98e-139	0.160728	127532	Known
TSH	2	1:22515032:C:T	rs4654786	1	22515032	2.99e-16	22480159	22587493	128	123	8	rs72478520;rs2807367;rs10917168;rs6658912;rs4654786;rs2807347;rs10917178;rs5772996	2	rs72478520;rs4654786	T	C	-0.0334954	0.004098	2.99e-16	0.409556	127532	Known
TSH	3	1:50996923:C:G	rs3789579	1	50996923	1.66e-08	50794031	51614646	26	14	1	rs3789579	1	rs3789579	C	G	0.0765198	0.0135583	1.66e-08	0.0225473	127532	Known
TSH	4	1:61610596:G:GAC	rs76311511	1	61610596	8.23e-34	61481064	61689722	113	109	9	rs76311511;rs334701;rs79571579;rs78879812;rs334729;rs185142176;rs334718;rs334707;rs332823	3	rs76311511;rs334718;rs332823	G	GAC	-0.122386	0.0100975	8.23e-34	0.0414915	127532	Known
TSH	5	1:66745352:A:G	rs12060491	1	66745352	5.08e-12	66645196	66773209	195	185	4	rs12060491;rs36133693;rs12744864;rs12043611	1	rs12060491	G	A	0.0284178	0.00411648	5.08e-12	0.39703	127532	Known
TSH	6	1:68255480:C:G	rs2667789	1	68255480	3.35e-08	68155015	68327576	47	47	1	rs2667789	1	rs2667789	C	G	0.0232802	0.00421572	3.35e-08	0.353268	127532	Known
TSH	7	1:108355719:C:T	rs78495697	1	108355719	2.5e-181	108184818	108524590	451	444	36	rs75251232;rs78264169;rs12136024;rs17019855;rs72705644;rs11576851;rs2494062;rs7518423;rs12138353;rs4914960;rs12403627;rs12037244;rs4915071;rs6583047;rs12042799;rs4460667;rs12029201;rs77131399;rs75321380;rs567336502;rs144539753;rs567061791;rs144234989;rs78495697;rs11578794;rs6677889;rs12750602;rs12144741;rs11310564;rs2125748;rs11185183;rs12402358;rs439278;rs113653928;rs2336645;rs11357806	9	rs75251232;rs7518423;rs12037244;rs77131399;rs144539753;rs78495697;rs11310564;rs439278;rs11357806	T	C	0.126621	0.00440961	2.5e-181	0.295416	127532	Known
TSH	8	1:150960350:A:C	rs7532008	1	150960350	2.06e-11	150527294	150970836	92	92	2	rs7532008;rs6669122	1	rs7532008	A	C	0.0273987	0.00408846	2.06e-11	0.411889	127532	Known
TSH	9	1:218581509:C:T	rs1797071	1	218581509	2.58e-20	218563693	218704782	102	102	10	rs1797071;rs2796813;rs67028627;rs60825388;rs11307620;rs1690789;rs12410738;rs1539399;rs138400337;rs1891467	1	rs1797071	T	C	-0.0387449	0.00419535	2.58e-20	0.364552	127532	Known
TSH	10	1:236431961:C:T	rs12563092	1	236431961	2.44e-10	236381948	236461680	147	140	1	rs12563092	1	rs12563092	T	C	-0.0262139	0.00414084	2.44e-10	0.387369	127532	Novel
TSH	11	2:1398252:C:T	rs9679635	2	1398252	3.71e-14	1380307	1417244	67	66	3	rs9679635;rs10180405;rs2071401	1	rs9679635	C	T	0.0330116	0.0043603	3.71e-14	0.308856	127532	Known
TSH	12	2:43508205:A:G	rs13030651	2	43508205	1.09e-13	43452183	43841745	205	203	5	rs13030651;rs6544654;rs11904510;rs7558302;rs745763	1	rs13030651	A	G	0.0347177	0.00467278	1.09e-13	0.245981	127532	Known
TSH	13	2:45910892:C:T	rs505310	2	45910892	9.9e-13	45863787	45910950	28	28	4	rs505310;rs12474354;rs562323053;rs566260	1	rs505310	T	C	0.0290215	0.00406924	9.9e-13	0.43709	127532	Novel
TSH	14	2:70324409:A:C	rs57128969	2	70324409	1.4e-11	70190872	70346527	208	204	3	rs57128969;rs6751704;rs4496351	1	rs57128969	A	C	0.0357571	0.00529103	1.4e-11	0.175772	127532	Known
TSH	15	2:111868604:A:C	rs73954922	2	111868604	6.08e-10	111868604	111940585	25	22	1	rs73954922	1	rs73954922	C	A	-0.0371193	0.00599818	6.08e-10	0.129395	127532	Novel
TSH	16	2:113989122:A:AG	rs5833488	2	113989122	4.69e-13	113951924	114062391	181	174	9	rs5833488;rs35920363;rs13015478;rs1491585;rs373539060;rs6744286;rs4848328;rs5833486;rs1049137	1	rs5833488	AG	A	0.0305851	0.0042279	4.69e-13	0.34812	127532	Novel
TSH	17	2:169565265:C:G	rs7575369	2	169565265	1.02e-14	169530983	169566465	36	36	2	rs7575369;rs10930336	1	rs7575369	C	G	-0.0446432	0.00577067	1.02e-14	0.143689	127532	Known
TSH	18	2:178105144:A:G	rs2364720	2	178105144	8.61e-14	178011652	178148204	110	107	5	rs2364720;rs3731800;rs6713305;rs10173370;rs200836658	1	rs2364720	A	G	0.0334267	0.00448044	8.61e-14	0.283196	127532	Known
TSH	19	2:213761434:A:T	rs7578405	2	213761434	3.14e-08	213714818	213762866	45	43	1	rs7578405	1	rs7578405	A	T	-0.0225694	0.00407881	3.14e-08	0.415229	127532	Novel
TSH	20	2:217628430:A:G	rs1861628	2	217628430	1.28e-168	217561647	218513117	862	831	68	rs10164567;rs11358422;rs16856540;rs10176725;rs34683829;rs7590178;rs11695599;rs150500808;rs72956283;rs79610153;rs1861628;rs17773965;rs2712180;rs2541406;rs1861627;rs13010690;rs11891615;rs148988641;rs715049;rs4672809;rs4674112;rs12474719;rs2372868;rs12616811;rs10634335;rs6435953;rs12989118;rs2712162;rs2014998;rs118131723;rs148354686;rs116629128;rs572508960;rs60391218;rs4356643;rs12998269;rs570401306…	19	rs10164567;rs34683829;rs150500808;rs79610153;rs1861628;rs12989118;rs2014998;rs118131723;rs148354686;rs572508960;rs12998269;rs79867810;rs6435979;rs16857414;rs6757890;rs34140398;rs7602599;rs79465824;rs12185655	A	G	-0.111856	0.0040413	1.28e-168	0.453086	127532	Known
TSH	21	2:219922854:C:G	rs6436105	2	219922854	1.82e-09	219903787	220063084	145	133	2	rs6436105;rs62191827	1	rs6436105	G	C	0.0260796	0.00433742	1.82e-09	0.313933	127532	Known
TSH	22	3:12229015:A:G	rs794999	3	12229015	2.18e-31	11976272	12466433	725	706	20	rs794999;rs310747;rs11301391;rs59101559;rs34509786;rs2972166;rs6809631;rs4518111;rs177600;rs572909093;rs11128586;rs305508;rs3905903;rs2618400;rs34636626;rs560706093;rs11707641;rs11720130;rs552250629;rs78846589	2	rs794999;rs78846589	A	G	0.0486802	0.00417699	2.18e-31	0.371805	127532	Known
TSH	23	3:48173069:C:T	rs35942721	3	48173069	1.09e-08	47850169	48379787	373	364	2	rs35942721;rs6797587	1	rs35942721	T	C	-0.0361224	0.00631989	1.09e-08	0.114897	127532	Novel
TSH	24	3:185537636:G:GT	rs113851927	3	185537636	3.42e-28	185457715	185550565	153	144	7	rs113851927;rs4686701;rs4686388;rs35430985;rs199792915;rs59432710;rs1374910	1	rs113851927	GT	G	-0.0480752	0.00436651	3.42e-28	0.309362	127532	Known
TSH	25	3:193922034:C:G	rs4687531	3	193922034	5.4e-63	193536382	193937606	67	67	8	rs6444748;rs4687531;rs7628105;rs73207206;rs11927888;rs76963575;rs9858096;rs4078030	3	rs6444748;rs4687531;rs4078030	C	G	-0.0719088	0.00429234	5.4e-63	0.328129	127532	Known
TSH	26	4:89922143:C:T	rs1921684	4	89922143	1.56e-11	89666776	90082799	538	521	7	rs1903002;rs2869951;rs140858177;rs2290783;rs1921684;rs1708661;rs62310498	2	rs1903002;rs1921684	T	C	0.0280098	0.00415466	1.56e-11	0.377337	127532	Novel
TSH	27	4:149646538:C:T	rs28435578	4	149646538	1.32e-94	149022025	150429001	476	457	26	rs13104128;rs4835487;rs200973102;rs182170889;rs6833491;rs75113831;rs4240349;rs4835529;rs4515145;rs150382130;rs2270862;rs568106191;rs13138273;rs9307848;rs142337727;rs568602817;rs2358469;rs17582962;rs117534813;rs74887437;rs74350209;rs143808401;rs117433917;rs78208431;rs28435578;rs117091192	6	rs13104128;rs182170889;rs2358469;rs117534813;rs28435578;rs117091192	C	T	-0.185422	0.00898557	1.32e-94	0.0529436	127532	Known
TSH	28	5:670673:A:G	rs418441	5	670673	6.82e-19	595870	693815	124	123	7	rs418441;rs1709549;rs2452838;rs59428986;rs28376799;rs78910202;rs1697965	1	rs418441	A	G	0.037031	0.00417115	6.82e-19	0.373412	127532	Novel
TSH	29	5:44048662:C:T	rs72750173	5	44048662	7.22e-17	43667010	44392401	898	870	9	rs72750173;rs10462066;rs150030655;rs716816;rs1448036;rs200871448;rs13185925;rs189342991;rs6451741	1	rs72750173	T	C	0.0450902	0.00540432	7.22e-17	0.165927	127532	Novel
TSH	30	5:76535811:G:T	rs2046045	5	76535811	2.27e-84	75627837	77284744	251	205	21	rs2928166;rs60798816;rs1982658;rs4515283;rs13435962;rs12514758;rs2359775;rs2972342;rs2972343;rs2046045;rs10036386;rs251426;rs7721608;rs74290965;rs1982661;rs75959935;rs72766903;rs79244870;rs140788882;rs6874493;rs12521494	5	rs2928166;rs2046045;rs79244870;rs140788882;rs6874493	T	G	-0.107171	0.00550644	2.27e-84	0.159368	127532	Known
TSH	31	5:123935445:A:G	rs79945200	5	123935445	5.39e-21	123915337	123961257	30	27	3	rs79945200;rs4304076;rs4323228	1	rs79945200	A	G	-0.0567145	0.00603267	5.39e-21	0.128391	127532	Novel
TSH	32	6:29458241:A:G	rs1233493	6	29458241	6.68e-09	27924919	29611788	194	102	3	rs1233493;rs116248446;rs144674963	2	rs1233493;rs144674963	G	A	0.0968013	0.0166937	6.68e-09	0.014808	127532	Known
TSH	33	6:34172055:A:C	rs1187115	6	34172055	2.03e-08	34160289	34244245	142	138	1	rs1187115	1	rs1187115	C	A	0.0308907	0.00550726	2.03e-08	0.159215	127532	Novel
TSH	34	6:43805502:C:G	rs10223666	6	43805502	1.04e-77	43785255	43938995	134	129	26	rs3081101;rs1409282;rs56154648;rs729761;rs35349911;rs9367175;rs10223666;rs9472134;rs201327451;rs147954739;rs9394969;rs9462935;rs1317840;rs559627418;rs9472145;rs77115196;rs34836069;rs4714703;rs6910096;rs56358325;rs833621;rs844294;rs9381267;rs66760320;rs28576578;rs10948107	7	rs3081101;rs10223666;rs1317840;rs559627418;rs9472145;rs56358325;rs66760320	G	C	-0.107814	0.00577777	1.04e-77	0.141913	127532	Known
TSH	35	6:87805592:C:T	rs2031365	6	87805592	3.49e-22	87780053	88400634	689	665	13	rs2031365;rs1998617;rs142634175;rs10806390;rs9362412;rs552782005;rs199750488;rs11330688;rs9362387;rs111429440;rs9362398;rs556721487;rs9450724	2	rs2031365;rs9362398	T	C	0.0423855	0.00437637	3.49e-22	0.305755	127532	Known
TSH	36	6:121981441:G:T	rs9401439	6	121981441	9.49e-09	121972884	122062985	29	29	1	rs9401439	1	rs9401439	G	T	0.0270013	0.00470433	9.49e-09	0.24219	127532	Novel
TSH	37	6:134579386:A:C	rs1743944	6	134579386	2.13e-08	134571178	134600657	18	15	1	rs1743944	1	rs1743944	A	C	-0.0229292	0.0040938	2.13e-08	0.41786	127532	Novel
TSH	38	6:140581822:C:T	rs9389774	6	140581822	1.44e-08	140249466	140892007	318	306	1	rs9389774	1	rs9389774	T	C	0.022824	0.0040267	1.44e-08	0.476339	127532	Known
TSH	39	6:148514301:G:T	rs6914622	6	148514301	3.15e-14	148492217	148556084	53	51	6	rs6914622;rs9497968;rs35815483;rs1934804;rs5880762;rs2185508	1	rs6914622	T	G	0.0308628	0.00406508	3.15e-14	0.444092	127532	Known
TSH	40	6:153136141:C:T	rs76223855	6	153136141	3.32e-11	153095624	153141841	78	70	1	rs76223855	1	rs76223855	C	T	-0.0307025	0.00462973	3.32e-11	0.254446	127532	Novel
TSH	41	6:166045678:A:G	rs3008038	6	166045678	6.17e-69	165954318	166067989	152	142	16	rs73022105;rs6913064;rs3008038;rs3008041;rs72555450;rs149701334;rs372519162;rs3008051;rs75611302;rs2057273;rs2983534;rs3008019;rs2983502;rs12214720;rs4709082;rs3008033	2	rs73022105;rs3008038	A	G	-0.105482	0.00601107	6.17e-69	0.129352	127532	Known
TSH	42	6:168867990:G:GT	rs10717480	6	168867990	1.04e-16	168811992	168908408	114	112	4	rs10717480;rs6915096;rs2763227;rs942544	1	rs10717480	G	GT	0.0335069	0.0040369	1.04e-16	0.489995	127532	Known
TSH	43	7:2083664:A:G	rs60137119	7	2083664	4.09e-10	1895629	2226162	226	223	3	rs60137119;rs111611027;rs6461026	1	rs60137119	A	G	0.0251835	0.00402893	4.09e-10	0.47107	127532	Novel
TSH	44	7:28233937:C:T	rs76322292	7	28233937	3.29e-31	28126077	28261344	167	167	11	rs76322292;rs567583924;rs12669171;rs73300702;rs10486577;rs77829100;rs2158624;rs529113128;rs201281547;rs3735568;rs478266	2	rs76322292;rs478266	C	T	0.0553637	0.0047648	3.29e-31	0.233596	127532	Novel
TSH	45	7:46753553:C:G	rs700752	7	46753553	7.42e-12	46713019	46795686	46	42	3	rs700752;rs1917615;rs7788438	1	rs700752	C	G	-0.0396234	0.00578499	7.42e-12	0.141874	127532	Known
TSH	46	7:80286003:C:T	rs75326924	7	80286003	9.08e-11	80283169	80328352	4	4	2	rs75326924;rs147077527	1	rs75326924	T	C	-0.0518625	0.00800161	9.08e-11	0.0681241	127532	Novel
TSH	47	8:8319963:C:G	rs2921053	8	8319963	5.93e-10	8119868	8385547	90	89	3	rs2921053;rs2979206;rs2976853	1	rs2921053	G	C	0.0399838	0.00645691	5.93e-10	0.10911	127532	Known
TSH	48	8:10635222:G:T	rs6601524	8	10635222	4.52e-10	10584288	10688661	210	203	1	rs6601524	1	rs6601524	T	G	-0.0279896	0.00448908	4.52e-10	0.277566	127532	Novel
TSH	49	8:16062318:C:T	rs150158578	8	16062318	3.91e-08	16003887	16070862	13	6	1	rs150158578	1	rs150158578	T	C	-0.0986047	0.0179447	3.91e-08	0.0128125	127532	Novel
TSH	50	8:23403553:C:T	rs139588299	8	23403553	5.86e-09	23319230	23405957	19	18	1	rs139588299	1	rs139588299	T	C	-0.0550353	0.00945488	5.86e-09	0.04769	127532	Known
TSH	51	8:32440790:A:G	rs72634851	8	32440790	1.93e-66	32180225	32462394	494	469	20	rs55703744;rs118007549;rs6468102;rs62500177;rs2347496;rs68070632;rs7839597;rs138317310;rs28594215;rs7826312;rs4733131;rs16879557;rs78953577;rs2347505;rs11782671;rs2347501;rs7845525;rs11383463;rs72634851;rs10954864	3	rs55703744;rs138317310;rs72634851	G	A	-0.0855296	0.0049673	1.93e-66	0.207881	127532	Known
TSH	52	8:70342203:C:T	rs3780006	8	70342203	8.21e-09	70340834	70374519	50	45	1	rs3780006	1	rs3780006	T	C	-0.0232123	0.00402711	8.21e-09	0.495781	127532	Known
TSH	53	9:4290544:C:T	rs10814915	9	4290544	1.25e-56	4113186	4354090	519	505	49	rs13299289;rs10156626;rs10814855;rs61423212;rs927316;rs2064981;rs10814849;rs499357;rs7045368;rs139080662;rs28449975;rs10119187;rs10733506;rs7873463;rs10814894;rs2224492;rs10123644;rs10814857;rs201322407;rs4741914;rs10758572;rs7030479;rs12554508;rs1570204;rs10974404;rs10974408;rs79673642;rs10814915;rs34706136;rs35338539;rs10974446;rs10814921;rs12348536;rs4548236;rs4740762;rs4740764;rs10974434;rs10…	9	rs13299289;rs7045368;rs139080662;rs7873463;rs10974404;rs10814915;rs7851470;rs139725592;rs10739049	T	C	0.0645055	0.00406789	1.25e-56	0.438956	127532	Known
TSH	54	9:16210867:A:G	rs10123661	9	16210867	1.69e-11	16208454	16214340	15	15	1	rs10123661	1	rs10123661	A	G	-0.0277596	0.00412461	1.69e-11	0.394434	127532	Known
TSH	55	9:100550455:A:C	rs7027030	9	100550455	3.93e-270	100313561	100868204	635	562	35	rs117231843;rs10982766;rs2805766;rs2808699;rs2805840;rs10983648;rs76724197;rs12375515;rs60847735;rs77470572;rs78425042;rs6478391;rs1533180;rs10818048;rs7034310;rs72751573;rs7027030;rs1912995;rs7847449;rs12002967;rs723227;rs4460498;rs7032086;rs532057583;rs184333212;rs111774335;rs4743149;rs1561960;rs10983889;rs12378536;rs72603679;rs4560904;rs190493056;rs144423230;rs4743159	13	rs117231843;rs10982766;rs2805840;rs60847735;rs6478391;rs72751573;rs7027030;rs7847449;rs4460498;rs72603679;rs190493056;rs144423230;rs4743159	A	C	-0.287206	0.00817894	3.93e-270	0.0649876	127532	Known
TSH	56	9:109635618:A:G	rs7033661	9	109635618	1.33e-16	109554196	109675354	93	91	5	rs7033661;rs4743037;rs7020564;rs11319910;rs4625093	1	rs7033661	G	A	-0.0374291	0.00452526	1.33e-16	0.270897	127532	Known
TSH	57	9:119259642:A:G	rs8181228	9	119259642	1.16e-09	119137972	119470221	153	141	3	rs8181228;rs12057058;rs16933586	1	rs8181228	A	G	-0.0271664	0.00446408	1.16e-09	0.284999	127532	Novel
TSH	58	9:127069753:C:T	rs3758212	9	127069753	5.72e-13	126999153	127182293	85	85	5	rs3758212;rs34764593;rs563717203;rs140643755;rs10116520	1	rs3758212	T	C	0.0362029	0.0050233	5.72e-13	0.203051	127532	Known
TSH	59	9:136141440:C:CA	rs35230453	9	136141440	3.61e-21	136065526	136185528	382	374	14	rs35230453;rs34618449;rs587707823;rs9411378;rs660340;rs630510;rs10793956;rs886082;rs4962039;rs10901251;rs3205136;rs4962113;rs10901252;rs8176712	1	rs35230453	C	CA	0.0380222	0.00402637	3.61e-21	0.484435	127532	Known
TSH	60	9:139105813:A:AAC	rs77836657	9	139105813	3.63e-08	139092679	139109861	14	14	1	rs77836657	1	rs77836657	AAC	A	0.0222167	0.00403366	3.63e-08	0.465264	127532	Novel
TSH	61	10:89837235:A:G	rs4244980	10	89837235	1.39e-12	89822258	89844575	12	12	4	rs4244980;rs9630112;rs945559;rs5786801	1	rs4244980	G	A	0.0291328	0.00411179	1.39e-12	0.400601	127532	Known
TSH	62	10:101283330:A:C	rs10748781	10	101283330	4.7e-57	100662972	101327851	201	195	14	rs375563813;rs140872482;rs2490287;rs7077930;rs2490292;rs10748781;rs10748782;rs10786558;rs569354915;rs10883376;rs7903634;rs7901824;rs6584278;rs4919341	3	rs375563813;rs140872482;rs10748781	C	A	0.0672859	0.00422685	4.7e-57	0.34696	127532	Known
TSH	63	11:45693803:A:G	rs4755334	11	45693803	1.89e-08	45649607	45704923	32	32	1	rs4755334	1	rs4755334	G	A	-0.0236229	0.00420183	1.89e-08	0.37925	127532	Known
TSH	64	11:57404779:A:G	rs10750866	11	57404779	3.13e-09	57361589	57665336	124	121	1	rs10750866	1	rs10750866	G	A	0.0362595	0.00612003	3.13e-09	0.1242	127532	Novel
TSH	65	11:65631881:A:G	rs630755	11	65631881	2.33e-12	65581135	65663547	61	59	2	rs630755;rs656980	1	rs630755	A	G	0.0308636	0.00440087	2.33e-12	0.299148	127532	Novel
TSH	66	11:111723803:T:TA	rs200952010	11	111723803	2.2e-11	111439295	111988926	217	211	6	rs200952010;rs12808264;rs71060207;rs61899382;rs11410952;rs371224462	1	rs200952010	TA	T	-0.0272853	0.00407724	2.2e-11	0.424944	127532	Known
TSH	67	11:115044076:A:G	rs11215397	11	115044076	3.56e-16	115001410	115120690	68	65	4	rs11215397;rs59639020;rs67748168;rs2507906	1	rs11215397	A	G	0.044158	0.00541629	3.56e-16	0.166143	127532	Known
TSH	68	12:570947:A:G	rs7955258	12	570947	1.6e-35	519793	629734	83	79	14	rs10082788;rs4980908;rs79649390;rs7295011;rs12424113;rs7954763;rs6489532;rs7963032;rs7955258;rs7310779;rs10161265;rs55855731;rs6489523;rs61916633	5	rs10082788;rs79649390;rs7963032;rs7955258;rs61916633	G	A	0.05047	0.00405739	1.6e-35	0.439839	127532	Known
TSH	69	12:22458376:A:G	rs143010783	12	22458376	2.64e-08	22376604	22458376	4	4	2	rs143010783;rs148039584	1	rs143010783	A	G	0.0497669	0.00894433	2.64e-08	0.0534258	127532	Novel
TSH	70	12:66046382:T:TA	rs60907824	12	66046382	3.96e-43	65929279	66068355	141	116	10	rs970869;rs112414207;rs74907276;rs112801297;rs11175807;rs17120580;rs60907824;rs11175812;rs534307448;rs4762113	3	rs970869;rs11175807;rs60907824	T	TA	-0.075214	0.00546291	3.96e-43	0.163786	127532	Known
TSH	71	12:116073465:A:G	rs60217050	12	116073465	8.94e-13	116018674	116134068	100	100	9	rs60217050;rs2279403;rs3847870;rs4767344;rs1529416;rs11067725;rs11067727;rs12370724;rs78714964	1	rs60217050	A	G	-0.0287798	0.00402745	8.94e-13	0.494256	127532	Novel
TSH	72	13:32430479:G:GTC	rs10637519	13	32430479	2.97e-12	32353100	32527529	102	100	2	rs10637519;rs7999518	1	rs10637519	GTC	G	-0.0285539	0.00409136	2.97e-12	0.414167	127532	Known
TSH	73	13:80565052:C:G	rs3861146	13	80565052	1.72e-10	80471293	80583740	89	86	1	rs3861146	1	rs3861146	G	C	-0.0270406	0.00423521	1.72e-10	0.346756	127532	Known
TSH	74	13:111199555:C:G	rs9515252	13	111199555	2.52e-17	111158614	111205039	141	141	12	rs58890284;rs9559835;rs7988136;rs34262327;rs9559840;rs138514073;rs2477912;rs9515252;rs9521835;rs1969889;rs199741920;rs9634593	2	rs58890284;rs9515252	G	C	-0.0348956	0.00412143	2.52e-17	0.394979	127532	Known
TSH	75	14:36738346:A:G	rs77916927	14	36738346	3.83e-61	36459023	37083858	546	526	24	rs8005028;rs8005311;rs35390015;rs391456;rs1986008;rs10129691;rs77109351;rs2780303;rs860200;rs75554218;rs414755;rs8020453;rs201756790;rs2899846;rs78316231;rs77916927;rs17104270;rs77567228;rs2415339;rs553537737;rs36132320;rs12892248;rs17104630;rs11628556	7	rs8005028;rs414755;rs77916927;rs17104270;rs553537737;rs36132320;rs11628556	G	A	-0.105185	0.00637586	3.83e-61	0.112658	127532	Known
TSH	76	14:81461472:C:T	rs2160215	14	81461472	1.75e-51	81005529	81614514	844	816	44	rs112270501;rs1117435;rs2619665;rs10694131;rs536476307;rs2619657;rs142355978;rs12590682;rs66487278;rs1868629;rs10135604;rs1551069;rs7144975;rs1871458;rs34406388;rs34516600;rs76759837;rs141892199;rs17111124;rs11159474;rs2160215;rs7154878;rs34354965;rs2110697;rs2888048;rs72689937;rs2284734;rs139887993;rs1667576;rs56253131;rs4899783;rs78309140;rs201929837;rs3783940;rs146600503;rs8017455;rs200209411;…	9	rs112270501;rs34406388;rs17111124;rs2160215;rs78309140;rs8017455;rs11159492;rs117403516;rs930099	T	C	0.0651374	0.0043152	1.75e-51	0.321159	127532	Known
TSH	77	14:93585514:A:G	rs28668893	14	93585514	3.44e-29	93413528	93596315	121	113	5	rs28668893;rs12884185;rs35531578;rs10144258;rs60545879	1	rs28668893	A	G	0.0738969	0.00658906	3.44e-29	0.104421	127532	Known
TSH	78	14:105240885:C:G	rs2494734	14	105240885	4.13e-24	105153422	105246989	151	149	9	rs144808530;rs1128866;rs2494734;rs10136869;rs4334222;rs12882277;rs112146792;rs10047838;rs528787827	2	rs144808530;rs2494734	C	G	0.0425376	0.00419984	4.13e-24	0.361235	127532	Known
TSH	79	15:41021280:C:G	rs4417527	15	41021280	2.04e-13	40811858	41049503	308	292	5	rs4417527;rs12441451;rs35448029;rs11855517;rs7172195	1	rs4417527	C	G	-0.033045	0.0044981	2.04e-13	0.27895	127532	Known
TSH	80	15:45397566:C:G	rs269863	15	45397566	7.64e-28	45141189	45878666	661	624	31	rs2261459;rs269863;rs60043437;rs62025125;rs117742123;rs112465685;rs57805764;rs117469786;rs146243795;rs2461706;rs755165;rs78539982;rs76272938;rs77117002;rs137964349;rs78885691;rs190600;rs141856935;rs150276037;rs4774518;rs3784577;rs113102275;rs2292468;rs1706810;rs76275337;rs62025129;rs11436020;rs115184849;rs2413775;rs58112418;rs11310088	6	rs2261459;rs269863;rs141856935;rs113102275;rs11436020;rs2413775	G	C	0.0858898	0.00785291	7.64e-28	0.0710135	127532	Novel
TSH	81	15:49271745:A:G	rs78164908	15	49271745	3.56e-09	49258003	49748613	143	142	3	rs78164908;rs113570328;rs143621735	1	rs78164908	G	A	-0.0716556	0.0121375	3.56e-09	0.0281694	127532	Known
TSH	82	15:61061218:A:T	rs11071555	15	61061218	7.58e-10	61056315	61084364	19	18	2	rs11071555;rs62002750	1	rs11071555	T	A	-0.029069	0.00472397	7.58e-10	0.238262	127532	Novel
TSH	83	15:89112877:C:G	rs11857151	15	89112877	2.02e-29	88952998	89180975	297	284	11	rs11857151;rs58548047;rs8032735;rs72763812;rs1561577;rs11637414;rs6496486;rs7182912;rs56837504;rs12907930;rs12591278	1	rs11857151	G	C	-0.0526474	0.00467479	2.02e-29	0.246887	127532	Known
TSH	84	16:4015316:A:G	rs1045475	16	4015316	4.5e-21	3975156	4182506	200	199	16	rs8063735;rs78234727;rs7198009;rs2601788;rs7199977;rs72762705;rs1045475;rs2230742;rs9935335;rs2238438;rs2239309;rs7189777;rs7190663;rs2159296;rs2532018;rs2601812	5	rs8063735;rs78234727;rs1045475;rs2159296;rs2601812	A	G	0.0402611	0.00427387	4.5e-21	0.331525	127532	Known
TSH	85	16:14404222:G:T	rs30229	16	14404222	9.34e-32	14379836	14443714	78	73	3	rs200756164;rs30229;rs30226	2	rs200756164;rs30229	G	T	0.0563236	0.00480315	9.34e-32	0.227265	127532	Known
TSH	86	16:23308329:A:G	rs199647148	16	23308329	1.11e-21	23289839	23366528	69	56	5	rs199647148;rs7190829;rs8044970;rs9888818;rs2301601	2	rs199647148;rs2301601	A	G	0.0447376	0.00467647	1.11e-21	0.246664	127532	Known
TSH	87	16:68032198:G:GC	rs201032648	16	68032198	1.69e-08	67964203	68314643	306	289	1	rs201032648	1	rs201032648	G	GC	0.0317113	0.00562152	1.69e-08	0.151182	127532	Novel
TSH	88	16:79749353:C:T	rs3813582	16	79749353	5.12e-177	79566150	80160902	628	608	46	rs5818239;rs8062207;rs78525257;rs138023209;rs11865979;rs78875506;rs1469143;rs12444166;rs75138915;rs5818254;rs7197147;rs78489425;rs16951122;rs3813579;rs71143604;rs62043338;rs80230143;rs4888040;rs140789336;rs144380853;rs78714758;rs77921480;rs140460217;rs74964149;rs16951029;rs4329928;rs57271013;rs8052812;rs62043313;rs9928324;rs4243177;rs371673586;rs11150190;rs3813582;rs4426362;rs17687445;rs11646791;…	10	rs5818239;rs8062207;rs138023209;rs1469143;rs140789336;rs74964149;rs8052812;rs3813582;rs77069424;rs13338008	C	T	-0.126382	0.0044552	5.12e-177	0.287477	127532	Known
TSH	89	17:70116824:G:GCGCA	rs35756046	17	70116824	4.47e-08	70115358	70141226	12	12	1	rs35756046	1	rs35756046	G	GCGCA	-0.0221296	0.00404465	4.47e-08	0.451424	127532	Known
TSH	90	18:13562802:A:C	rs9966031	18	13562802	4.91e-09	13560568	13571406	34	33	1	rs9966031	1	rs9966031	A	C	0.0251328	0.00429604	4.91e-09	0.325718	127532	Known
TSH	91	19:7234020:C:T	rs4804427	19	7234020	1.35e-60	7184821	7249695	171	159	17	rs117942035;rs8103955;rs4804427;rs11404027;rs12463278;rs575606581;rs4804092;rs57476618;rs12971459;rs62112761;rs11085219;rs143557816;rs11669336;rs4804422;rs4804433;rs2042903;rs12986062	3	rs117942035;rs4804427;rs4804433	T	C	-0.0680292	0.00414281	1.35e-60	0.38299	127532	Known
TSH	92	19:8320555:A:G	rs17159388	19	8320555	6.81e-12	8318123	8329039	9	9	1	rs17159388	1	rs17159388	A	G	-0.0362899	0.00528891	6.81e-12	0.176164	127532	Known
TSH	93	19:17961725:A:G	rs7247472	19	17961725	1.29e-12	17950674	17991319	63	57	1	rs7247472	1	rs7247472	A	G	0.0353677	0.00498496	1.29e-12	0.206364	127532	Novel
TSH	94	19:22228104:G:GA	rs57817290	19	22228104	8.9e-09	22228091	22311523	39	37	1	rs57817290	1	rs57817290	GA	G	0.0234715	0.0040816	8.9e-09	0.418468	127532	Novel
TSH	95	20:2676500:C:T	rs1106691	20	2676500	5.75e-09	2672637	2677329	6	5	1	rs1106691	1	rs1106691	T	C	-0.0246109	0.00422596	5.75e-09	0.352508	127532	Known
TSH	96	20:22602023:G:GA	rs5840969	20	22602023	1.19e-54	22426265	22739126	427	407	16	rs6036126;rs60704412;rs11397065;rs5840969;rs2208169;rs6137710;rs117923305;rs6048246;rs2209796;rs6048249;rs2148922;rs143655644;rs1203874;rs6048202;rs1203917;rs17816623	3	rs6036126;rs5840969;rs17816623	GA	G	-0.084915	0.00545419	1.19e-54	0.162426	127532	Known
TSH	97	20:39306949:A:G	rs76952121	20	39306949	9.54e-10	39275868	39325188	29	25	3	rs76952121;rs60771653;rs12479536	1	rs76952121	A	G	-0.0344566	0.00563305	9.54e-10	0.151123	127532	Novel
TSH	98	20:44094375:C:G	rs973446	20	44094375	4.2e-08	44094375	44109892	3	3	1	rs973446	1	rs973446	G	C	0.0224077	0.00408749	4.2e-08	0.411383	127532	Novel
TSH	99	20:48837548:C:G	rs6020372	20	48837548	8.48e-13	48826880	49036638	43	43	4	rs6020372;rs4811011;rs6125942;rs6012927	2	rs6020372;rs6012927	G	C	0.0288319	0.00403061	8.48e-13	0.496722	127532	Known
TSH	100	20:57472043:A:G	rs2057291	20	57472043	2.51e-28	57258163	57495100	229	224	18	rs11469041;rs6026521;rs149039847;rs1969722;rs76397210;rs58744877;rs140164835;rs12481348;rs1022697;rs2057291;rs7121;rs3730168;rs919197;rs234630;rs234623;rs6123836;rs2180696;rs3730177	4	rs11469041;rs6026521;rs2057291;rs3730177	A	G	0.0480162	0.00435013	2.51e-28	0.314866	127532	Known
CEA	1	2:109504287:A:C	rs10179849	2	109504287	6.55e-19	108741687	109583636	899	868	22	rs182291987;rs375007897;rs13411824;rs62151377;rs7606621;rs569704474;rs3827760;rs17037106;rs260643;rs34373199;rs201388977;rs138054730;rs151291948;rs186898468;rs10179849;rs6732336;rs6750964;rs922452;rs13412137;rs373850319;rs71421339;rs13397666	5	rs182291987;rs375007897;rs201388977;rs10179849;rs13397666	A	C	-0.0648224	0.00729789	6.55e-19	0.0786579	131449	Novel
CEA	2	2:242709272:C:G	rs146791563	2	242709272	5.19e-14	242698685	242744108	47	45	2	rs146791563;rs201167812	1	rs146791563	C	G	0.0381065	0.00506262	5.19e-14	0.141812	131449	Novel
CEA	3	3:186701595:C:T	rs73187787	3	186701595	3.36e-11	186689528	186703965	12	12	2	rs73187787;rs56307268	1	rs73187787	T	C	-0.0513398	0.00774375	3.36e-11	0.0708412	131449	Novel
CEA	4	6:150174473:A:G	rs9478983	6	150174473	6.95e-09	149838272	150236248	74	56	1	rs9478983	1	rs9478983	A	G	-0.0986903	0.0170386	6.95e-09	0.0170713	131449	Novel
CEA	5	9:109508320:A:C	rs1491099	9	109508320	4.64e-33	109355205	109530644	98	95	12	rs4147187;rs552768761;rs375231620;rs73667263;rs142583888;rs550088457;rs1491099;rs147511905;rs548580706;rs10816421;rs1352755;rs4621869	4	rs4147187;rs73667263;rs1491099;rs4621869	C	A	0.0338889	0.00282929	4.64e-33	0.327138	131449	Known
CEA	6	9:136130855:T:TTCTG	rs149037075	9	136130855	0	135652286	137147126	875	816	79	rs564062460;rs139299249;rs57717321;rs201086588;rs78792036;rs111381411;rs7044834;rs6597607;rs3876983;rs116848921;rs115974292;rs71483203;rs7028269;rs7032208;rs139750174;rs76600778;rs12554449;rs117829128;rs7030248;rs140838326;rs4489379;rs8176633;rs185748058;rs74395962;rs8176757;rs638756;rs149037075;rs8176719;rs587611953;rs500499;rs630014;rs8176635;rs11789139;rs3830709;rs3118662;rs28396988;rs77843399…	24	rs564062460;rs139299249;rs57717321;rs111381411;rs7044834;rs3876983;rs116848921;rs71483203;rs76600778;rs140838326;rs4489379;rs185748058;rs149037075;rs117251675;rs149092047;rs7848366;rs3124753;rs80150948;rs587715256;rs2073937;rs138114007;rs736418;rs190531231;rs1008250	T	TTCTG	0.178529	0.00381895	0	0.215848	131449	Known
CEA	7	11:126293188:G:T	rs948054	11	126293188	2.64e-18	126217777	126357908	105	103	15	rs73632745;rs582037;rs11220477;rs11603211;rs371300179;rs948054;rs35411463;rs77685025;rs656841;rs12290068;rs11220473;rs2105621;rs11220486;rs12801604;rs12799513	4	rs73632745;rs11220477;rs948054;rs12801604	G	T	0.0401431	0.00460035	2.64e-18	0.164086	131449	Novel
CEA	8	12:6985393:C:T	ss1388025568	12	6985393	8.7e-10	6950930	7033258	80	66	1	ss1388025568	1	ss1388025568	T	C	0.025071	0.00408876	8.7e-10	0.195076	131449	Novel
CEA	9	12:121366610:C:T	rs11610839	12	121366610	3.64e-10	121244277	121366610	4	4	1	rs11610839	1	rs11610839	T	C	-0.0213393	0.00340415	3.64e-10	0.25446	131449	Novel
CEA	10	15:75491778:A:G	rs143001709	15	75491778	1.31e-08	75406109	75714255	4	3	1	rs143001709	1	rs143001709	A	G	0.08631	0.015183	1.31e-08	0.0211641	131449	Novel
CEA	11	19:5844792:A:C	rs28362459	19	5844792	4.85e-128	5772112	5851336	119	104	16	rs1128792;rs145035679;rs17855739;rs138814800;rs1678849;rs139732932;rs28742594;rs8106995;rs73536629;rs17271883;rs9807817;rs28362459;rs554274438;rs2446203;rs3760771;rs3745635	4	rs1128792;rs138814800;rs1678849;rs28362459	C	A	0.0684951	0.00284537	4.85e-128	0.324719	131449	Known
CEA	12	19:42178996:C:T	rs76623352	19	42178996	1.31e-13	42146349	42263480	173	165	5	rs76623352;rs4803502;rs12971712;rs58742367;rs7249230	2	rs76623352;rs7249230	C	T	-0.0334451	0.00451655	1.31e-13	0.16932	131449	Known
CEA	13	19:49213154:C:T	rs78966440	19	49213154	0	48600902	49415861	1036	959	126	rs251684;rs11358015;rs3730910;rs116949637;rs140826611;rs11670259;rs150089890;rs141844420;rs148206122;rs74925056;rs35461177;rs151044738;rs275581;rs116916363;rs79840105;rs415617;rs1050671;rs2304244;rs117213758;rs140955674;rs56039809;rs59575473;rs201915957;rs547792346;rs201633938;rs16982041;rs4802473;rs185304269;rs184807001;rs117675233;rs117198162;rs188825068;rs117364706;rs537073355;rs113511345;rs11…	42	rs251684;rs3730910;rs116949637;rs140826611;rs74925056;rs35461177;rs151044738;rs275581;rs547792346;rs16982041;rs185304269;rs117675233;rs188825068;rs113074443;rs117243259;rs75479664;rs12611119;rs117810141;rs113897070;rs569899798;rs201624044;rs11083946;rs374133599;rs3786749;rs3815691;rs62130312;rs572342365;rs79550491;rs143792692;rs34488585;rs57113302;rs2098709;rs77555637;rs78966440;rs12327653;rs1976…	C	T	0.0811128	0.00203849	0	0.499878	131449	Known
CEA	14	21:36065170:C:G	rs116910126	21	36065170	3.68e-13	36008047	36121991	40	39	4	rs116910126;rs568954883;rs12481862;rs78329843	1	rs116910126	C	G	0.0572537	0.00787879	3.68e-13	0.0693843	131449	Novel
CEA	15	21:41047026:C:T	rs4818069	21	41047026	1.61e-12	41042699	41062116	38	35	1	rs4818069	1	rs4818069	T	C	-0.0413205	0.0058487	1.61e-12	0.113105	131449	Novel
CEA	16	21:42691920:A:C	rs12483517	21	42691920	9.37e-57	42658473	42727708	170	157	14	rs12483517;rs2838010;rs2838013;rs2838014;rs439950;rs117894535;rs2158354;rs11909649;rs376350;rs117006037;rs117661877;rs9976805;rs66933393;rs4818232	1	rs12483517	A	C	0.0939269	0.00591648	9.37e-57	0.111374	131449	Known
CREAT	1	1:10707812:A:G	rs3790638	1	10707812	2.75e-13	10702266	10745333	8	8	3	rs3790638;rs146411684;rs66906568	1	rs3790638	A	G	-0.0437674	0.00599053	2.75e-13	0.0524995	145792	Known
CREAT	2	1:15909480:C:G	rs10803394	1	15909480	3.39e-60	15687814	16124985	370	356	19	rs12082286;rs117099609;rs6429780;rs10803394;rs58688936;rs549370118;rs10927824;rs551937417;rs10803397;rs79227629;rs10927844;rs12022444;rs34895778;rs7555994;rs4661631;rs12130370;rs4661636;rs933705;rs146363675	3	rs12082286;rs117099609;rs10803394	G	C	-0.043792	0.00267591	3.39e-60	0.48504	145792	Known
CREAT	3	1:23708989:C:T	rs10917375	1	23708989	1.44e-12	23294839	23843110	321	307	10	rs78134850;rs12035420;rs10917375;rs11298848;rs2156087;rs565996110;rs139216473;rs2749141;rs644749;rs4648892	3	rs78134850;rs10917375;rs4648892	C	T	-0.0233802	0.00330215	1.44e-12	0.205598	145792	Known
CREAT	4	1:45794426:T:TG	rs3216024	1	45794426	1.97e-09	45771065	45962137	49	47	1	rs3216024	1	rs3216024	T	TG	0.0160829	0.00268045	1.97e-09	0.482122	145792	Known
CREAT	5	1:62618720:A:AAG	rs143371115	1	62618720	2.55e-08	62598433	62635791	41	40	1	rs143371115	1	rs143371115	AAG	A	0.015452	0.00277423	2.55e-08	0.363748	145792	Novel
CREAT	6	1:78460935:A:G	rs7514180	1	78460935	2.95e-22	77896934	78716854	434	424	22	rs5775413;rs7525870;rs7539956;rs11162344;rs12133202;rs371302382;rs34026852;rs11162363;rs11401605;rs11162368;rs5775412;rs7514180;rs571510981;rs7511802;rs11432277;rs569725531;rs117636841;rs681907;rs35912161;rs59360608;rs12046966;rs9787003	2	rs5775413;rs7514180	A	G	-0.0262117	0.00270162	2.95e-22	0.43811	145792	Known
CREAT	7	1:155195071:A:ATTAT	rs374942809	1	155195071	3.54e-13	155105388	155734699	200	196	3	rs374942809;rs4590664;rs76872124	1	rs374942809	A	ATTAT	0.0288314	0.00396473	3.54e-13	0.131063	145792	Known
CREAT	8	2:27730940:C:T	rs1260326	2	27730940	6.1e-46	27414639	28254769	176	174	14	rs74684611;rs553027038;rs1260326;rs4665985;rs559524084;rs202049562;rs13022873;rs140754563;rs4666001;rs3749147;rs147530299;rs75274853;rs78571174;rs80322731	4	rs74684611;rs1260326;rs78571174;rs80322731	C	T	0.0382681	0.00268954	6.1e-46	0.449791	145792	Known
CREAT	9	2:121306440:A:G	rs17050272	2	121306440	1.12e-10	121305771	121322038	11	11	1	rs17050272	1	rs17050272	G	A	-0.0172445	0.00267386	1.12e-10	0.499108	145792	Known
CREAT	10	2:148793730:A:T	rs12473564	2	148793730	1.57e-09	148534632	148956584	374	363	2	rs12473564;rs70992182	1	rs12473564	T	A	0.0161603	0.00267696	1.57e-09	0.475973	145792	Known
CREAT	11	2:163090609:C:T	rs4664050	2	163090609	8.26e-12	163054614	163155858	193	187	1	rs4664050	1	rs4664050	T	C	-0.0268102	0.0039231	8.26e-12	0.134359	145792	Known
CREAT	12	2:170204641:A:G	rs2673171	2	170204641	1.76e-69	170017453	170269320	109	99	16	rs7565822;rs61420728;rs831027;rs2544392;rs2389557;rs2673171;rs12614394;rs75155824;rs12987535;rs145722418;rs58208595;rs7600757;rs77366165;rs17848165;rs144829356;rs12998599	4	rs7565822;rs61420728;rs2673171;rs12998599	G	A	-0.0590503	0.0033515	1.76e-69	0.199342	145792	Known
CREAT	13	2:182781704:C:G	rs76073669	2	182781704	1.14e-09	182694414	182842016	83	83	2	rs76073669;rs75010590	1	rs76073669	G	C	-0.0250929	0.00412141	1.14e-09	0.119132	145792	Known
CREAT	14	2:211540507:A:C	rs1047891	2	211540507	1.93e-19	211540507	211687158	253	246	6	rs1047891;rs545679081;rs142844838;rs2160848;rs6758081;rs11680187	1	rs1047891	A	C	0.0312598	0.00346671	1.93e-19	0.180926	145792	Known
CREAT	15	2:217682779:A:C	rs2712184	2	217682779	4.44e-22	217632085	217713766	136	126	10	rs2712184;rs34804178;rs6738478;rs62180465;rs2541404;rs2712175;rs985569;rs34674293;rs55739647;rs7423370	1	rs2712184	C	A	-0.0259017	0.00268121	4.44e-22	0.471717	145792	Known
CREAT	16	2:240758411:A:G	rs12619037	2	240758411	1.81e-08	240758411	240777836	15	15	1	rs12619037	1	rs12619037	G	A	0.0464041	0.0082432	1.81e-08	0.0270248	145792	Novel
CREAT	17	3:38442490:A:G	rs2070488	3	38442490	5.57e-10	38435023	38574491	169	166	2	rs2070488;rs6809352	1	rs2070488	A	G	0.0190963	0.00307901	5.57e-10	0.272326	145792	Known
CREAT	18	3:121628839:T:TC	rs36045594	3	121628839	4.7e-11	121574215	121730049	172	170	1	rs36045594	1	rs36045594	T	TC	-0.0201771	0.00306632	4.7e-11	0.254839	145792	Known
CREAT	19	3:141118232:C:T	rs74888405	3	141118232	8.77e-11	141087623	141857086	299	296	5	rs74888405;rs79217331;rs58025624;rs76485071;rs563215187	2	rs74888405;rs563215187	C	T	0.0191876	0.00295794	8.77e-11	0.288497	145792	Known
CREAT	20	3:157225928:A:G	rs12488233	3	157225928	2e-08	157170524	157282682	35	31	1	rs12488233	1	rs12488233	A	G	0.0368869	0.00657251	2e-08	0.043003	145792	Novel
CREAT	21	3:169153603:A:T	rs16853739	3	169153603	8.83e-11	169092038	169168017	55	53	3	rs16853739;rs16853741;rs190875377	1	rs16853739	T	A	0.0184616	0.00284652	8.83e-11	0.328187	145792	Known
CREAT	22	3:185341614:C:CAAAAAA	rs545261249	3	185341614	8.26e-10	185298868	185354216	61	61	1	rs545261249	1	rs545261249	CAAAAAA	C	0.016993	0.00276761	8.26e-10	0.3706	145792	Known
CREAT	23	3:186433539:C:CAAAAAAAA	rs559679800	3	186433539	1.67e-09	186420861	186453065	94	89	2	rs559679800;rs7624355	1	rs559679800	C	CAAAAAAAA	0.0180926	0.00300204	1.67e-09	0.271654	145792	Known
CREAT	24	4:3398068:A:G	rs115019205	4	3398068	1.67e-10	3396748	3431342	9	7	1	rs115019205	1	rs115019205	A	G	-0.0250278	0.00391711	1.67e-10	0.134603	145792	Known
CREAT	25	4:77412140:A:G	rs13146355	4	77412140	4.7e-37	77173422	77439728	281	272	12	rs13146355;rs4447885;rs6831870;rs79452868;rs80198632;rs7654450;rs397956609;rs7677847;rs60529470;rs17253722;rs10002170;rs68115908	2	rs13146355;rs68115908	A	G	0.0405187	0.00318594	4.7e-37	0.229711	145792	Known
CREAT	26	4:103687806:A:AAAAGAAAG	rs59543784	4	103687806	9.92e-12	103391275	103975060	819	803	7	rs59543784;rs223403;rs62328536;rs201680496;rs4698861;rs223500;rs528663556	1	rs59543784	AAAAGAAAG	A	-0.0190845	0.00280338	9.92e-12	0.351226	145792	Known
CREAT	27	5:176807197:C:T	rs12659266	5	176807197	8.8e-34	176753758	176842474	90	86	9	rs12659266;rs35610898;rs542729895;rs11451224;rs2731672;rs7713145;rs569273848;rs10866705;rs35716097	1	rs12659266	T	C	0.0392801	0.00324228	8.8e-34	0.217934	145792	Known
CREAT	28	6:28771320:A:T	rs117046150	6	28771320	8.93e-31	24238196	29613163	2789	2630	105	rs142505239;rs148672910;rs77117142;rs144920873;rs146409975;rs12153885;rs1892252;rs62625330;rs13196986;rs9467711;rs7356982;rs56139485;rs79774308;rs6935832;rs7747078;rs9393671;rs1165161;rs9379801;rs7739653;rs565466840;rs76882094;rs554359593;rs71544657;rs113336805;rs113432940;rs199573585;rs201082719;rs11754384;rs1884942;rs2758394;rs9461297;rs370967761;rs545151275;rs79663265;rs78975171;rs144136704;rs…	22	rs142505239;rs12153885;rs6935832;rs9393671;rs76882094;rs5875079;rs67575965;rs11445433;rs10946878;rs73390697;rs9348761;rs140709483;rs149878;rs368256090;rs1029328;rs370231438;rs117046150;rs55657126;rs33994709;rs1592409;rs12525160;rs527382443	T	A	0.0670161	0.00581051	8.93e-31	0.0567075	145792	Known
CREAT	29	6:33630472:A:G	rs2296340	6	33630472	6.34e-19	33184894	34854179	655	590	26	rs2296340;rs72880510;rs34460651;rs575653653;rs13214793;rs72896150;rs13194236;rs12196992;rs201376062;rs9277947;rs112199989;rs75086869;rs86715;rs68191;rs210200;rs76305964;rs11754012;rs547811969;rs5875464;rs78420081;rs9469757;rs11967909;rs4711383;rs77459327;rs9348942;rs2814980	6	rs2296340;rs547811969;rs5875464;rs78420081;rs9348942;rs2814980	A	G	0.0591167	0.0066529	6.34e-19	0.0426464	145792	Known
CREAT	30	6:43805362:A:T	rs744103	6	43805362	7.69e-15	43804103	43829941	28	28	3	rs744103;rs9472137;rs140626545	1	rs744103	T	A	-0.0294307	0.00378645	7.69e-15	0.146586	145792	Known
CREAT	31	6:55040290:A:T	rs9367621	6	55040290	2.55e-10	55013291	55472755	24	24	3	rs9367621;rs118077268;rs150440224	2	rs9367621;rs118077268	T	A	0.0190065	0.00300544	2.55e-10	0.272649	145792	Known
CREAT	32	6:107168982:A:G	rs28605273	6	107168982	2.51e-11	107165638	107173804	15	15	1	rs28605273	1	rs28605273	A	G	0.0240919	0.00361037	2.51e-11	0.163843	145792	Known
CREAT	33	6:126224855:C:CT	rs567730953	6	126224855	2.12e-09	126180631	126253839	23	23	1	rs567730953	1	rs567730953	CT	C	-0.0160381	0.00267822	2.12e-09	0.496049	145792	Known
CREAT	34	6:131882080:C:T	rs6929820	6	131882080	3.15e-17	131801710	131967804	295	290	4	rs6929820;rs147531037;rs71753454;rs57849806	1	rs6929820	C	T	0.024198	0.0028668	3.15e-17	0.320968	145792	Known
CREAT	35	6:160668186:C:CCT	rs3219195	6	160668186	7.46e-15	160630567	160756729	106	103	7	rs200650218;rs3839343;rs3219195;rs3119311;rs3101823;rs316010;rs316034	3	rs200650218;rs3219195;rs316010	C	CCT	0.0413331	0.00531519	7.46e-15	0.0677163	145792	Known
CREAT	36	7:1286567:G:T	rs62435145	7	1286567	2.03e-45	1238783	1321810	133	122	9	rs62435145;rs13241427;rs4724830;rs56116801;rs62436674;rs10951989;rs12702535;rs1533987;rs11341092	1	rs62435145	T	G	0.0394796	0.00279124	2.03e-45	0.357201	145792	Known
CREAT	37	7:41069841:C:CT	rs559138678	7	41069841	3.11e-12	41016411	41069841	59	57	1	rs559138678	1	rs559138678	CT	C	0.0267845	0.00384128	3.11e-12	0.141287	145792	Known
CREAT	38	7:46753684:C:G	rs700753	7	46753684	1.64e-11	46708387	46893048	158	148	5	rs856571;rs700753;rs700746;rs7782135;rs71834493	3	rs856571;rs700753;rs71834493	C	G	-0.0258278	0.00383467	1.64e-11	0.142093	145792	Known
CREAT	39	7:156244159:A:G	rs11768305	7	156244159	4.56e-13	156083555	156261602	53	51	4	rs10241238;rs11768305;rs12697963;rs10949591	2	rs10241238;rs11768305	A	G	0.0199693	0.00275907	4.56e-13	0.376386	145792	Known
CREAT	40	8:23732226:A:G	rs11778129	8	23732226	6.52e-13	23714992	23788395	99	85	2	rs11778129;rs1705689	1	rs11778129	A	G	0.0241395	0.00335772	6.52e-13	0.197343	145792	Known
CREAT	41	8:87557789:C:T	rs10102229	8	87557789	2.92e-12	87247063	87562786	424	409	2	rs10102229;rs7460251	1	rs10102229	T	C	0.0187241	0.00268189	2.92e-12	0.469268	145792	Known
CREAT	42	9:71434707:A:C	rs4744712	9	71434707	2.52e-21	71365463	71602116	243	228	12	rs4744712;rs10781233;rs36079285;rs11144008;rs7041004;rs71353087;rs551054460;rs551054460;rs58602337;rs2017;rs17057642;rs4745295	1	rs4744712	A	C	0.0255812	0.00269821	2.52e-21	0.436533	145792	Known
CREAT	43	9:92129471:A:G	rs1571539	9	92129471	1.51e-09	92129471	92286757	17	15	2	rs1571539;rs1411156	2	rs1571539;rs1411156	G	A	-0.0197063	0.00326061	1.51e-09	0.214199	145792	Known
CREAT	44	9:97785248:A:G	rs7023719	9	97785248	1.74e-09	97724852	98085598	88	85	2	rs7023719;rs546263392	1	rs7023719	G	A	0.0236897	0.00393499	1.74e-09	0.133869	145792	Known
CREAT	45	10:993377:A:G	rs6560860	10	993377	4.67e-15	847688	1081293	30	30	2	rs6560860;rs3793776	1	rs6560860	G	A	0.0370448	0.00472787	4.67e-15	0.0878203	145792	Known
CREAT	46	10:16999286:A:G	rs10904854	10	16999286	1.77e-10	16974651	17039809	162	159	5	rs10904854;rs58278501;rs2942361;rs4747289;rs4748330	1	rs10904854	A	G	-0.0170801	0.00267712	1.77e-10	0.476055	145792	Novel
CREAT	47	10:52648454:C:T	rs10821907	10	52648454	1.18e-08	52584110	52648454	11	11	1	rs10821907	1	rs10821907	T	C	-0.0347856	0.00609962	1.18e-08	0.0504932	145792	Known
CREAT	48	10:63751748:A:G	rs10821939	10	63751748	6.19e-10	63702279	63754553	16	16	1	rs10821939	1	rs10821939	G	A	0.0165951	0.00268287	6.19e-10	0.45534	145792	Known
CREAT	49	10:69937192:A:G	rs10997979	10	69937192	6.04e-18	69683445	70283984	353	340	8	rs10997932;rs10997979;rs7913797;rs12248327;rs10823178;rs34001465;rs10997975;rs117698908	3	rs10997932;rs10997979;rs117698908	G	A	-0.027702	0.00320927	6.04e-18	0.222876	145792	Known
CREAT	50	10:126414084:C:T	rs11245342	10	126414084	1.34e-10	126317857	126560286	140	140	2	rs11245342;rs12218394	1	rs11245342	T	C	-0.0204859	0.00318957	1.34e-10	0.22695	145792	Known
CREAT	51	11:2114571:C:G	rs4244807	11	2114571	1.62e-08	2111243	2153634	67	66	1	rs4244807	1	rs4244807	C	G	-0.015124	0.00267756	1.62e-08	0.468901	145792	Known
CREAT	52	11:30749090:C:T	rs963837	11	30749090	1.87e-32	30747467	30777790	67	67	5	rs963837;rs795237;rs542695580;rs5790829;rs1374610	1	rs963837	C	T	-0.0325506	0.00274415	1.87e-32	0.385234	145792	Known
CREAT	53	11:66319840:C:CA	rs35515266	11	66319840	4.71e-13	66188904	66718431	196	188	6	rs35515266;rs369130870;rs7931485;rs4930391;rs112644039;rs2305534	1	rs35515266	CA	C	-0.0193991	0.00268191	4.71e-13	0.46674	145792	Known
CREAT	54	11:68841571:A:G	rs7102709	11	68841571	4.68e-08	68814887	68871001	34	34	1	rs7102709	1	rs7102709	A	G	0.0147347	0.00269717	4.68e-08	0.455749	145792	Known
CREAT	55	11:78073127:T:TA	rs78438663	11	78073127	5.25e-09	77909014	78135704	368	351	1	rs78438663	1	rs78438663	T	TA	-0.0159813	0.00273693	5.25e-09	0.394452	145792	Known
CREAT	56	12:349298:C:T	rs10774021	12	349298	6.72e-15	343450	379536	28	27	2	rs10774021;rs1003452	1	rs10774021	T	C	0.0241851	0.00310478	6.72e-15	0.246327	145792	Known
CREAT	57	12:3248409:C:T	rs11062525	12	3248409	2.2e-08	3221631	3248409	11	11	1	rs11062525	1	rs11062525	T	C	-0.0159268	0.00284652	2.2e-08	0.329226	145792	Known
CREAT	58	12:15272527:A:T	rs10846140	12	15272527	4.69e-08	15247329	15308259	93	93	1	rs10846140	1	rs10846140	T	A	0.01467	0.00268548	4.69e-08	0.458177	145792	Known
CREAT	59	12:112119171:C:T	rs11066001	12	112119171	4.88e-33	110297784	113468711	1086	1034	21	rs181629169;rs11065746;rs75295329;rs149607519;rs11066001;rs555501971;rs147992802;rs11066211;rs71445573;rs76892715;rs11065828;rs2339717;rs3782887;rs530808822;rs11065933;rs61941261;rs659964;rs60619319;rs10774635;rs567878380;rs11066453	4	rs181629169;rs11066001;rs659964;rs11066453	C	T	0.0534815	0.00446656	4.88e-33	0.163075	145792	Known
CREAT	60	12:122469260:G:GCC	rs566749383	12	122469260	9.92e-09	122335334	122479308	119	110	2	rs566749383;rs1169078	1	rs566749383	GCC	G	0.0153858	0.00268419	9.92e-09	0.450471	145792	Known
CREAT	61	13:42737012:C:T	rs12430054	13	42737012	2.53e-09	42664056	42787040	138	138	1	rs12430054	1	rs12430054	T	C	0.0159383	0.00267456	2.53e-09	0.485582	145792	Known
CREAT	62	13:48709263:G:GA	rs11400784	13	48709263	7.89e-09	48460299	48713224	83	81	1	rs11400784	1	rs11400784	G	GA	0.01547	0.00268078	7.89e-09	0.463493	145792	Known
CREAT	63	13:72345505:C:T	rs584480	13	72345505	5.98e-15	72337667	72398704	72	66	2	rs584480;rs9564847	1	rs584480	C	T	0.0324819	0.00416206	5.98e-15	0.11738	145792	Known
CREAT	64	14:75322327:A:G	rs10483863	14	75322327	3.03e-08	75130235	75397764	119	117	1	rs10483863	1	rs10483863	G	A	0.0148011	0.00267197	3.03e-08	0.499101	145792	Novel
CREAT	65	15:45662605:G:GA	rs5812295	15	45662605	1.64e-09	45547452	45713801	169	169	1	rs5812295	1	rs5812295	GA	G	-0.0218594	0.00362508	1.64e-09	0.162283	145792	Known
CREAT	66	15:54006275:C:T	rs11853157	15	54006275	5.97e-09	53902901	54009231	118	114	2	rs11853157;rs62007978	1	rs11853157	T	C	-0.015703	0.00269925	5.97e-09	0.430723	145792	Known
CREAT	67	15:62901152:A:G	rs4775518	15	62901152	4.56e-08	62884463	62911117	32	32	1	rs4775518	1	rs4775518	A	G	-0.0146505	0.0026795	4.56e-08	0.465639	145792	Known
CREAT	68	15:76175128:A:C	rs4886748	15	76175128	1.19e-12	76136194	76397390	49	49	6	rs4886748;rs374504639;rs76667145;rs2959845;rs7181693;rs72734531	1	rs4886748	A	C	0.019123	0.00269072	1.19e-12	0.441478	145792	Known
CREAT	69	15:81137866:C:T	rs12591074	15	81137866	1.29e-08	81135449	81171790	8	7	1	rs12591074	1	rs12591074	T	C	0.0154399	0.00271451	1.29e-08	0.418391	145792	Known
CREAT	70	15:99279846:C:T	rs1849554	15	99279846	5.45e-12	99248018	99320851	123	112	4	rs1849554;rs8041224;rs8031839;rs11633294	1	rs1849554	C	T	0.0184509	0.00267666	5.45e-12	0.486577	145792	Known
CREAT	71	16:51754991:C:T	rs12935539	16	51754991	4.95e-20	51709928	51860916	136	128	9	rs12935539;rs71382367;rs141024922;rs59816284;rs35896397;rs12931467;rs35490232;rs16950315;rs73580744	3	rs12935539;rs16950315;rs73580744	C	T	0.0256796	0.0028019	4.95e-20	0.347855	145792	Known
CREAT	72	16:53375964:C:T	rs11860535	16	53375964	2.26e-09	53158219	53375964	301	296	1	rs11860535	1	rs11860535	C	T	0.0200717	0.0033577	2.26e-09	0.197878	145792	Known
CREAT	73	16:81143638:A:G	rs4889235	16	81143638	4.55e-12	81017341	81150505	282	270	5	rs4889235;rs4888123;rs80348569;rs11289785;rs8052579	1	rs4889235	G	A	-0.0221294	0.00319838	4.55e-12	0.225067	145792	Known
CREAT	74	17:37428954:C:CAAA	rs150951168	17	37428954	4.29e-09	37387413	37740161	454	441	1	rs150951168	1	rs150951168	CAAA	C	-0.0174066	0.00296407	4.29e-09	0.284227	145792	Known
CREAT	75	17:59456589:C:T	rs9895661	17	59456589	3.58e-92	59236155	59498250	177	170	19	rs11652263;rs4968535;rs9899196;rs77022540;rs9895661;rs34895486;rs11079428;rs2286525;rs11079429;rs2240736;rs9907379;rs34479028;rs11285069;rs7223224;rs9907597;rs3785840;rs11650989;rs9905274;rs35795902	5	rs11652263;rs9899196;rs77022540;rs9895661;rs35795902	C	T	0.0545769	0.00268022	3.58e-92	0.478929	145792	Known
CREAT	76	19:33409784:C:CT	rs66761720	19	33409784	1.18e-09	33221326	33460536	92	87	4	rs66761720;rs919775;rs75146194;rs2868194	1	rs66761720	C	CT	0.0170645	0.00280528	1.18e-09	0.347989	145792	Known
CREAT	77	20:33409350:A:G	rs6088618	20	33409350	1.3e-09	33286798	33537226	37	34	2	rs6088618;rs6060001	1	rs6088618	A	G	0.0198285	0.00326801	1.3e-09	0.211287	145792	Known
CREAT	78	20:52715186:A:T	rs458385	20	52715186	1.48e-10	52708752	52727953	15	15	3	rs458385;rs2870308;rs35601413	1	rs458385	T	A	-0.0264008	0.00412056	1.48e-10	0.119598	145792	Known
CREAT	79	20:56137895:C:G	rs707555	20	56137895	1.6e-08	56099741	56156003	27	27	1	rs707555	1	rs707555	G	C	-0.0173946	0.00307838	1.6e-08	0.253546	145792	Known
CREAT	80	20:62153673:G:T	rs382241	20	62153673	3.44e-09	62135595	62154391	21	20	1	rs382241	1	rs382241	G	T	-0.0181015	0.00306323	3.44e-09	0.25557	145792	Known
CREAT	81	21:35356814:G:T	rs2834318	21	35356814	5.78e-09	35356814	35356814	1	1	1	rs2834318	1	rs2834318	G	T	0.0184578	0.00316987	5.78e-09	0.231611	145792	Known
CREAT	82	21:47572887:C:T	rs61735836	21	47572887	1.38e-11	47572887	47572887	1	1	1	rs61735836	1	rs61735836	T	C	0.0265066	0.00392124	1.38e-11	0.134527	145792	Novel
CREAT	83	22:40965775:A:C	rs200742767	22	40965775	1.8e-22	40726183	41067010	409	399	12	rs200742767;rs577125107;rs139919;rs559977457;rs201257134;rs34606137;rs2092163;rs568093936;rs183438976;rs567459121;rs5758000;rs199796575	1	rs200742767	C	A	-0.0291597	0.00298994	1.8e-22	0.275084	145792	Known
ADIPO	1	3:52529266:C:T	rs758800	3	52529266	1.25e-12	52277113	52955490	10	10	2	rs758800;rs118080291	1	rs758800	T	C	0.0702011	0.00988784	1.25e-12	0.0980563	46356	Known
ADIPO	2	3:186561201:A:C	rs141134215	3	186561201	4.35e-110	186191909	186735096	301	266	46	rs9841065;rs3733008;rs58498691;rs63279061;rs1656912;rs112323692;rs1972703;rs55972847;rs190551;rs5855112;rs12630327;rs1656933;rs376614553;rs66471222;rs266720;rs148771361;rs266769;rs864265;rs822389;rs1648708;rs7649121;rs266772;rs142224096;rs150626671;rs141134215;rs144242424;rs202214354;rs36219755;rs9882205;rs2241766;rs12629945;rs11401322;rs822353;rs2234751;rs72194232;rs11711353;rs17366568;rs1308167…	15	rs9841065;rs3733008;rs58498691;rs190551;rs12630327;rs148771361;rs1648708;rs142224096;rs141134215;rs36219755;rs17366568;rs13081676;rs10937276;rs73187793;rs4686827	A	C	-0.628779	0.0282057	4.35e-110	0.0149064	46356	Known
ADIPO	3	4:100243009:A:C	rs1159918	4	100243009	1.95e-08	100138538	100243445	37	37	1	rs1159918	1	rs1159918	A	C	0.0388417	0.00691563	1.95e-08	0.169169	46356	Novel
ADIPO	4	6:34167344:G:T	rs141574601	6	34167344	3.84e-14	34128961	34244245	164	154	6	rs141574601;rs9394201;rs4713748;rs1187126;rs6457762;rs201656160	1	rs141574601	G	T	0.064112	0.00847321	3.84e-14	0.126057	46356	Novel
ADIPO	5	6:87507950:A:G	rs118106129	6	87507950	3.08e-08	87310474	87507950	2	1	1	rs118106129	1	rs118106129	G	A	-0.18156	0.0327909	3.08e-08	0.0111312	46356	Novel
ADIPO	6	7:80286003:C:T	rs75326924	7	80286003	1.41e-15	80023965	80533956	14	14	9	rs75326924;rs148177369;rs139397381;rs151200960;rs10267010;rs117082674;rs147562720;rs147077527;rs3800558	2	rs75326924;rs3800558	T	C	-0.099045	0.012405	1.41e-15	0.0674778	46356	Novel
ADIPO	7	10:115781902:G:T	rs12771397	10	115781902	1.52e-08	115781527	115824270	89	89	1	rs12771397	1	rs12771397	T	G	-0.0506846	0.00895627	1.52e-08	0.115066	46356	Novel
ADIPO	8	12:20432303:A:G	rs76545872	12	20432303	7.76e-18	20381756	20519396	69	68	8	rs76545872;rs11045171;rs7134375;rs79719909;rs12812995;rs274981;rs200848901;rs274971	1	rs76545872	A	G	0.0779828	0.00906451	7.76e-18	0.114084	46356	Known
ADIPO	9	12:123283055:C:G	rs144122729	12	123283055	1.4e-08	123283055	123450576	2	2	1	rs144122729	1	rs144122729	G	C	-0.063964	0.0112743	1.4e-08	0.0786953	46356	Novel
ADIPO	10	15:70194153:C:T	rs80039904	15	70194153	4.39e-12	70159522	70207607	57	54	2	rs80039904;rs304948	1	rs80039904	T	C	0.0370788	0.00535507	4.39e-12	0.246106	46356	Novel
ADIPO	11	16:81517598:A:G	rs9928008	16	81517598	3.96e-16	81486440	81551506	38	33	3	rs9928008;rs2925979;rs79519064	1	rs9928008	A	G	-0.0468421	0.00575473	3.96e-16	0.224286	46356	Known
ADIPO	12	16:82663288:G:T	rs12051272	16	82663288	5.69e-270	82170820	82700926	384	367	60	rs118083976;rs75713605;rs4569270;rs3859079;rs8059154;rs58977589;rs4091227;rs72830285;rs11859234;rs75961833;rs4123209;rs77068073;rs4783227;rs150151415;rs79418399;rs79946210;rs8062637;rs11859278;rs60399464;rs3906754;rs4782722;rs62038415;rs62038418;rs7202245;rs74938041;rs4145665;rs78768883;rs12934400;rs4783236;rs12925132;rs3895835;rs7205148;rs34849456;rs7201898;rs10514545;rs9888853;rs79106704;rs4060…	15	rs118083976;rs75713605;rs3859079;rs8059154;rs75961833;rs150151415;rs79418399;rs4145665;rs12934400;rs4060536;rs79151847;rs12051272;rs3852729;rs34599384;rs200016677	T	G	-0.170828	0.00486624	5.69e-270	0.287083	46356	Known
ADIPO	13	19:33894615:A:G	rs10415756	19	33894615	2.32e-11	33839992	33959533	70	65	7	rs17529824;rs117590587;rs10415756;rs4362488;rs8104606;rs17760904;rs3786894	3	rs17529824;rs10415756;rs17760904	A	G	0.030107	0.00450426	2.32e-11	0.317726	46356	Known
URIC	1	1:15914078:A:G	rs6679229	1	15914078	2.22e-35	15750217	16124985	376	358	15	rs6679229;rs549370118;rs10927824;rs551937417;rs10803397;rs60927255;rs10927844;rs12095835;rs7546774;rs7555994;rs4661632;rs6675825;rs933705;rs146363675;rs368383421	2	rs6679229;rs368383421	A	G	0.0368429	0.00296805	2.22e-35	0.483947	141186	Known
URIC	2	1:93757787:G:GTACCCATACTA	rs111969858	1	93757787	9.99e-09	93539383	94007922	324	311	1	rs111969858	1	rs111969858	GTACCCATACTA	G	-0.0175983	0.00307079	9.99e-09	0.371878	141186	Known
URIC	3	1:145727683:C:T	rs1797052	1	145727683	6.97e-38	145195645	145747463	170	164	10	rs6424378;rs2274619;rs9245;rs76428104;rs1471633;rs10910823;rs36107432;rs1797052;rs117449852;rs11799942	3	rs6424378;rs1471633;rs1797052	T	C	0.0499678	0.00388365	6.97e-38	0.176197	141186	Known
URIC	4	1:155178782:A:T	rs760077	1	155178782	7.5e-25	155105388	155829511	422	410	8	rs760077;rs35033592;rs535611486;rs35984917;rs12021557;rs4590664;rs76872124;rs184679972	2	rs760077;rs184679972	A	T	0.0455494	0.00442484	7.5e-25	0.128958	141186	Known
URIC	5	1:171354536:C:G	rs4916225	1	171354536	5.81e-11	171305948	171356755	84	79	1	rs4916225	1	rs4916225	C	G	-0.0195532	0.00298588	5.81e-11	0.434289	141186	Novel
URIC	6	1:185223026:A:G	rs201999417	1	185223026	7.14e-09	185151670	185310210	39	39	1	rs201999417	1	rs201999417	G	A	-0.0200285	0.00346057	7.14e-09	0.241189	141186	Known
URIC	7	2:27730940:C:T	rs1260326	2	27730940	7.71e-75	27098766	28254769	435	421	30	rs1275510;rs17006049;rs1728918;rs4666001;rs12475067;rs72804857;rs148435844;rs6745807;rs7568733;rs34619033;rs58558379;rs58546653;rs542315789;rs71401561;rs34538591;rs1275539;rs74684611;rs2304679;rs1260326;rs3817588;rs4665985;rs4665988;rs202049562;rs62141288;rs140754563;rs71441095;rs117655217;rs78571174;rs202052577;rs71441096	5	rs1275510;rs1275539;rs1260326;rs117655217;rs78571174	C	T	-0.0545492	0.0029802	7.71e-75	0.449623	141186	Known
URIC	8	2:69813458:C:T	rs12987661	2	69813458	4.92e-16	69800809	69976037	23	22	3	rs12987661;rs72837999;rs145519679	1	rs12987661	C	T	-0.0623226	0.00768148	4.92e-16	0.0385874	141186	Known
URIC	9	2:114008170:G:T	rs1021409	2	114008170	7.78e-10	113968803	114041415	42	41	1	rs1021409	1	rs1021409	G	T	0.0295675	0.00480823	7.78e-10	0.105772	141186	Known
URIC	10	2:121306440:A:G	rs17050272	2	121306440	8.06e-09	121305771	121322038	11	11	1	rs17050272	1	rs17050272	G	A	-0.0170938	0.00296397	8.06e-09	0.499118	141186	Known
URIC	11	2:121861585:A:G	rs7592087	2	121861585	3.32e-08	121834779	121877483	133	128	1	rs7592087	1	rs7592087	A	G	-0.0165494	0.00299607	3.32e-08	0.436477	141186	Novel
URIC	12	2:163069938:A:C	rs113229770	2	163069938	4.72e-12	163054614	163172304	208	202	2	rs113229770;rs28684734	1	rs113229770	C	A	-0.0288904	0.00417865	4.72e-12	0.147763	141186	Known
URIC	13	2:170200452:A:T	rs16856823	2	170200452	3.11e-41	169996556	170236399	138	131	11	rs2075252;rs2892803;rs3944004;rs71003070;rs16856823;rs831036;rs75155824;rs77366165;rs17848165;rs144829356;rs78991977	3	rs2075252;rs71003070;rs16856823	T	A	0.050176	0.00373079	3.11e-41	0.197343	141186	Known
URIC	14	2:177005757:C:T	rs1348807	2	177005757	9.92e-10	177000616	177014970	17	17	2	rs1348807;rs72927149	1	rs1348807	C	T	0.0182633	0.00298872	9.92e-10	0.43505	141186	Known
URIC	15	2:203163749:C:T	rs4470328	2	203163749	1.44e-09	203027088	203450887	257	244	2	rs4470328;rs2350809	1	rs4470328	C	T	0.0349778	0.00578054	1.44e-09	0.0709419	141186	Known
URIC	16	2:211543055:C:T	rs715	2	211543055	3.49e-17	211540507	211653368	234	229	3	rs715;rs1861897;rs142844838	1	rs715	C	T	-0.0315339	0.00374113	3.49e-17	0.194336	141186	Known
URIC	17	3:12338115:A:G	rs6768587	3	12338115	4.5e-13	12322168	12344636	29	27	1	rs6768587	1	rs6768587	A	G	0.0214753	0.00296632	4.5e-13	0.484768	141186	Known
URIC	18	3:53097660:G:T	rs6445558	3	53097660	2.11e-26	52226481	53184574	768	740	29	rs76281696;rs34736619;rs4234634;rs71615865;rs34758458;rs60393602;rs4687551;rs66824127;rs11379683;rs550913355;rs546430626;rs374876099;rs3755804;rs6798941;rs10716399;rs6772177;rs740903;rs6445558;rs201479195;rs2581790;rs1872037;rs4687662;rs1134546;rs34585187;rs367727549;rs34095086;rs9823697;rs6777554;rs12489490	3	rs76281696;rs66824127;rs6445558	T	G	-0.0319104	0.00300129	2.11e-26	0.423923	141186	Known
URIC	19	3:126027424:G:GTC	rs199669888	3	126027424	4.4e-12	126002094	126063272	55	46	3	rs199669888;rs9811543;rs12638467	2	rs199669888;rs12638467	G	GTC	0.0425322	0.00614312	4.4e-12	0.0621946	141186	Known
URIC	20	3:141160371:A:G	rs4683404	3	141160371	3.77e-08	141145315	141338415	88	88	1	rs4683404	1	rs4683404	G	A	0.0178581	0.00324612	3.77e-08	0.298507	141186	Novel
URIC	21	3:149221328:A:G	rs66779552	3	149221328	2.85e-08	149194169	149226868	81	77	1	rs66779552	1	rs66779552	G	A	0.0164551	0.0029646	2.85e-08	0.475564	141186	Known
URIC	22	3:169165141:A:G	rs1918972	3	169165141	8.78e-09	169092038	169168017	47	45	2	rs1918972;rs6791961	1	rs1918972	A	G	0.0181496	0.00315491	8.78e-09	0.328152	141186	Known
URIC	23	3:193811305:C:G	rs10933713	3	193811305	9.7e-12	193810750	193812809	6	6	1	rs10933713	1	rs10933713	C	G	-0.020646	0.0030313	9.7e-12	0.394143	141186	Known
URIC	24	4:10054434:C:G	rs7677939	4	10054434	0	8781888	11012404	5509	4587	246	rs141748397;rs144094931;rs140190167;rs145530679;rs151278092;rs149210546;rs28713337;rs144320376;rs147455637;rs4266292;rs4336226;rs4110051;rs11722239;rs199562389;rs1842494;rs35722426;rs34868364;rs9291586;rs149616127;rs7693675;rs113663455;rs56970526;rs144499258;rs34907188;rs2170252;rs9992908;rs34004016;rs56000261;rs10939476;rs28407876;rs137868148;rs3834811;rs6849024;rs138651925;rs13120201;rs11724211…	44	rs141748397;rs144094931;rs147455637;rs4266292;rs1842494;rs9992908;rs13120201;rs148509540;rs11729255;rs57304521;rs577532584;rs79931771;rs181417171;rs35933336;rs4697903;rs148328846;rs4640670;rs11936395;rs4428284;rs148673062;rs75561872;rs7677939;rs200135952;rs142669949;rs10009765;rs150822959;rs77787746;rs114391711;rs7683253;rs144059616;rs191295563;rs12499142;rs144246826;rs13117441;rs75733705;rs46980…	G	C	-0.12677	0.00300833	0	0.405146	141186	Known
URIC	25	4:48031187:A:G	rs76572667	4	48031187	2.89e-09	47710982	48126679	330	319	4	rs76572667;rs34900354;rs62299255;rs321631	1	rs76572667	A	G	0.019887	0.00334929	2.89e-09	0.268628	141186	Known
URIC	26	4:81164723:C:T	rs1458038	4	81164723	2.09e-09	81157703	81184341	14	10	1	rs1458038	1	rs1458038	T	C	-0.0182814	0.00305167	2.09e-09	0.38337	141186	Known
URIC	27	4:89020934:A:G	rs4148157	4	89020934	0	88368638	89342636	1683	1612	130	rs78141510;rs142810083;rs77852433;rs141256393;rs78784501;rs56006828;rs551672624;rs4693873;rs17013182;rs7682764;rs34377199;rs1463093;rs7689103;rs113042425;rs2728123;rs35061532;rs2725224;rs60639735;rs28673114;rs958479;rs4990197;rs375074803;rs145757744;rs144651158;rs17013175;rs4693184;rs12640296;rs9998343;rs28706870;rs573282231;rs140188296;rs76796637;rs28546586;rs60944451;rs9998975;rs17013531;rs1051…	34	rs78141510;rs142810083;rs78784501;rs28673114;rs145757744;rs17013175;rs573282231;rs28546586;rs60944451;rs199741172;rs112473798;rs543148362;rs72870136;rs2869714;rs138992140;rs1801612;rs533423600;rs4148158;rs192169063;rs4148157;rs11373616;rs2622610;rs147693758;rs72552713;rs111620587;rs2231136;rs5860121;rs11733577;rs77402872;rs893970;rs12648408;rs201895795;rs76377119;rs549231528	A	G	0.139878	0.00350485	0	0.236521	141186	Known
URIC	28	4:94233723:C:T	rs6854587	4	94233723	4.55e-09	94233344	94368909	129	120	2	rs6854587;rs33924908	1	rs6854587	C	T	-0.0177201	0.00302239	4.55e-09	0.403655	141186	Novel
URIC	29	4:106075498:G:T	rs2189234	4	106075498	6.06e-10	106063987	106217358	67	61	2	rs2189234;rs72047704	1	rs2189234	T	G	-0.019019	0.00307305	6.06e-10	0.364516	141186	Known
URIC	30	4:146710005:C:T	rs7688389	4	146710005	3.25e-08	146667840	146731529	27	27	1	rs7688389	1	rs7688389	C	T	0.0176887	0.00320023	3.25e-08	0.311125	141186	Known
URIC	31	5:35012425:C:T	rs186937	5	35012425	1.08e-09	34541669	35036398	48	42	2	rs74862194;rs186937	2	rs74862194;rs186937	C	T	0.0191048	0.00313326	1.08e-09	0.336028	141186	Known
URIC	32	5:72431482:C:G	rs17632159	5	72431482	5.3e-27	72425458	72462881	112	100	2	rs17632159;rs70973230	1	rs17632159	C	G	-0.0357482	0.00332226	5.3e-27	0.27422	141186	Known
URIC	33	5:176733616:C:T	rs9834	5	176733616	3.6e-11	176533852	176749588	173	170	1	rs9834	1	rs9834	C	T	0.0196157	0.00296324	3.6e-11	0.489673	141186	Known
URIC	34	6:7211751:A:G	rs1334577	6	7211751	3.43e-10	7194182	7230680	36	36	2	rs1334577;rs9502564	1	rs1334577	A	G	0.0187456	0.00298595	3.43e-10	0.437377	141186	Known
URIC	35	6:25813150:A:G	rs1165196	6	25813150	1.46e-105	23591388	29604683	3768	3458	154	rs62401887;rs9461026;rs143547518;rs143667730;rs9467116;rs2235676;rs2817728;rs34976097;rs144692322;rs144350646;rs76282978;rs76796572;rs793696;rs201416771;rs140782094;rs559893884;rs115328550;rs16890471;rs447724;rs6924266;rs4711085;rs10456324;rs113164182;rs9467547;rs12213891;rs3765236;rs6918354;rs79728630;rs142424840;rs72838865;rs806792;rs3827503;rs78341453;rs6932016;rs3827502;rs9379775;rs626824;rs2…	34	rs62401887;rs2235676;rs2817728;rs34976097;rs144692322;rs201416771;rs447724;rs79728630;rs3827503;rs3827502;rs72840507;rs12208868;rs9348689;rs28360622;rs75524473;rs115522290;rs1165196;rs118006439;rs603089;rs74806441;rs57922852;rs111470172;rs9379831;rs4145878;rs575500102;rs189625899;rs77685934;rs80354415;rs56816292;rs9461412;rs60439936;rs141929826;rs117546458;rs9257888	G	A	-0.0928288	0.00425407	1.46e-105	0.142348	141186	Known
URIC	36	6:33278702:C:T	rs117291330	6	33278702	6.53e-09	33207546	33742747	16	11	1	rs117291330	1	rs117291330	C	T	-0.0514571	0.0088681	6.53e-09	0.0288272	141186	Novel
URIC	37	6:39146230:C:T	rs1155347	6	39146230	1.17e-10	39134099	39152041	11	11	1	rs1155347	1	rs1155347	C	T	-0.0262067	0.0040671	1.17e-10	0.158284	141186	Known
URIC	38	6:43973964:G:T	rs56118681	6	43973964	2.16e-14	43251912	43992933	223	210	10	rs2242416;rs12195820;rs62402408;rs2756176;rs729761;rs10223666;rs56118681;rs11966317;rs73736914;rs3734693	3	rs2242416;rs729761;rs56118681	G	T	0.0270531	0.00354062	2.16e-14	0.226393	141186	Known
URIC	39	6:107173703:T:TAAAATAATA	rs146105518	6	107173703	1.39e-13	107151275	107177258	48	45	2	rs146105518;rs9373894	1	rs146105518	T	TAAAATAATA	0.0296261	0.00400516	1.39e-13	0.163632	141186	Known
URIC	40	6:150498332:A:G	rs4870359	6	150498332	5.77e-10	150496044	150519175	9	9	2	rs4870359;rs6918104	1	rs4870359	G	A	0.0184209	0.00297274	5.77e-10	0.449212	141186	Novel
URIC	41	7:1286567:G:T	rs62435145	7	1286567	4.05e-31	1238783	1311237	96	90	5	rs62435145;rs62436674;rs10951989;rs10229077;rs2140579	1	rs62435145	T	G	0.0358883	0.00309342	4.05e-31	0.357373	141186	Known
URIC	42	7:29578583:A:G	rs1592462	7	29578583	1.8e-09	29551334	29637631	137	134	3	rs1592462;rs62459168;rs10228072	1	rs1592462	G	A	-0.0214412	0.00356466	1.8e-09	0.222352	141186	Known
URIC	43	7:73026151:A:T	rs13234378	7	73026151	1.14e-23	72822848	73059019	156	148	4	rs13234378;rs35814008;rs553190206;rs12540011	1	rs13234378	T	A	-0.0481669	0.00480301	1.14e-23	0.106338	141186	Known
URIC	44	7:107052797:C:CGAT	rs143842303	7	107052797	7.74e-09	106796537	107278901	213	210	1	rs143842303	1	rs143842303	C	CGAT	-0.0195938	0.00339344	7.74e-09	0.256332	141186	Known
URIC	45	7:156121849:A:G	rs73176868	7	156121849	1.51e-10	156084735	156130935	41	41	1	rs73176868	1	rs73176868	G	A	-0.0195805	0.00305722	1.51e-10	0.383873	141186	Known
URIC	46	8:23746395:A:G	rs11135779	8	23746395	8.43e-13	23558707	23788395	103	89	4	rs12156242;rs11135779;rs4871907;rs9314273	2	rs12156242;rs11135779	G	A	0.0266592	0.00372652	8.43e-13	0.196861	141186	Known
URIC	47	8:32434666:A:G	rs67592140	8	32434666	4.55e-10	32383947	32443145	31	29	2	rs67592140;rs7819333	1	rs67592140	A	G	0.0194153	0.00311442	4.55e-10	0.346798	141186	Known
URIC	48	8:76519834:C:T	rs2941422	8	76519834	4.65e-35	76296540	77028973	896	859	28	rs35972014;rs2922790;rs35956908;rs2596120;rs7830063;rs1979315;rs548125507;rs138960248;rs36098920;rs547990782;rs186072116;rs16939080;rs200410023;rs2941422;rs398047261;rs28859069;rs1449548;rs73337359;rs10216637;rs199553986;rs34157223;rs11454494;rs16939078;rs13278186;rs73690967;rs150168702;rs118074800;rs2467179	4	rs35972014;rs2941422;rs150168702;rs2467179	T	C	0.0368381	0.00298194	4.65e-35	0.44259	141186	Known
URIC	49	8:95974852:T:TG	rs150320174	8	95974852	1.39e-09	95816035	96054000	210	202	2	rs150320174;rs10956934	1	rs150320174	T	TG	-0.0194983	0.00321955	1.39e-09	0.30542	141186	Known
URIC	50	8:103657109:A:G	rs2436969	8	103657109	9.18e-16	103601317	103660496	32	32	2	rs2436969;rs2436927	1	rs2436969	A	G	0.0315035	0.00391964	9.18e-16	0.172715	141186	Known
URIC	51	9:33125657:C:CGA	rs140298520	9	33125657	6.96e-16	33108246	33186079	115	113	4	rs140298520;rs11414746;rs4879664;rs1969976	1	rs140298520	C	CGA	0.0289485	0.00358664	6.96e-16	0.219586	141186	Known
URIC	52	9:95106678:C:G	rs10820969	9	95106678	3.56e-11	94938203	95552379	446	405	5	rs10820969;rs558297732;rs7857105;rs35644715;rs11366828	1	rs10820969	C	G	-0.0253212	0.00382416	3.56e-11	0.185103	141186	Known
URIC	53	9:97713973:A:C	rs66993340	9	97713973	1.67e-08	97555635	97936269	41	41	1	rs66993340	1	rs66993340	A	C	0.0257796	0.00456873	1.67e-08	0.119612	141186	Novel
URIC	54	9:130732835:A:G	rs10987790	9	130732835	5.27e-12	130674161	130776743	88	87	3	rs10987790;rs7873657;rs3758328	1	rs10987790	G	A	-0.0228674	0.00331509	5.27e-12	0.276083	141186	Known
URIC	55	9:134236538:A:T	rs4740156	9	134236538	4.08e-14	134233268	134246499	7	7	3	rs4740156;rs7864436;rs7852711	1	rs4740156	T	A	0.0225743	0.00298664	4.08e-14	0.438096	141186	Known
URIC	56	10:52646867:G:GT	rs11375604	10	52646867	7.83e-11	52578738	52648454	12	12	2	rs11375604;rs11815391	1	rs11375604	GT	G	0.0442951	0.00681054	7.83e-11	0.0497146	141186	Known
URIC	57	10:60273898:A:G	rs10763551	10	60273898	5.28e-20	60228731	60375857	459	416	4	rs10763551;rs6481407;rs12262404;rs7091801	1	rs10763551	A	G	-0.0271053	0.00295969	5.28e-20	0.489641	141186	Known
URIC	58	10:63725942:A:G	rs4245597	10	63725942	1.62e-09	63718039	63822178	21	21	2	rs4245597;rs72100632	2	rs4245597;rs72100632	G	A	0.0192245	0.00318716	1.62e-09	0.316543	141186	Novel
URIC	59	10:88851699:A:C	rs9421581	10	88851699	2.71e-54	88608649	89103335	493	475	24	rs78140567;rs35814996;rs34428249;rs79410989;rs545226892;rs7088576;rs9421557;rs71019461;rs4515883;rs149037275;rs35051466;rs1240373;rs11202299;rs575423456;rs4460731;rs200081724;rs3793899;rs1873803;rs7917382;rs4119331;rs9421581;rs7077357;rs11342552;rs202147263	4	rs78140567;rs34428249;rs11202299;rs9421581	A	C	0.0478106	0.00308141	2.71e-54	0.366548	141186	Known
URIC	60	10:104681710:C:T	rs10509758	10	104681710	3.34e-10	104214080	105215651	565	538	12	rs11596235;rs117803433;rs35332469;rs569766315;rs71016385;rs555824934;rs7899004;rs10509758;rs145225253;rs2296512;rs35435808;rs10883848	3	rs11596235;rs10509758;rs35435808	C	T	0.0294517	0.00468824	3.34e-10	0.113212	141186	Known
URIC	61	10:119482303:A:G	rs1886603	10	119482303	9.67e-15	119449464	119489575	52	48	6	rs1886603;rs376429053;rs67393014;rs35143839;rs4388793;rs12358696	1	rs1886603	A	G	0.024161	0.00312014	9.67e-15	0.34365	141186	Known
URIC	62	11:9853438:A:G	rs12574474	11	9853438	9.69e-13	9827021	9936992	93	93	5	rs12574474;rs202106571;rs56981829;rs10500712;rs421752	1	rs12574474	A	G	0.0274516	0.00384754	9.69e-13	0.181364	141186	Known
URIC	63	11:15642381:C:T	rs11023656	11	15642381	5.26e-10	15628876	15741673	103	101	1	rs11023656	1	rs11023656	C	T	0.0188742	0.00303874	5.26e-10	0.388856	141186	Known
URIC	64	11:26762635:A:T	rs10501064	11	26762635	1.62e-08	26756324	26774030	11	10	1	rs10501064	1	rs10501064	A	T	0.0168669	0.00298638	1.62e-08	0.44986	141186	Novel
URIC	65	11:30749090:C:T	rs963837	11	30749090	1.41e-24	30749090	31810298	94	94	6	rs963837;rs60073793;rs542695580;rs538551181;rs762972;rs75839630	2	rs963837;rs762972	C	T	-0.0311485	0.00304391	1.41e-24	0.384854	141186	Known
URIC	66	11:118624045:C:CT	rs570724106	11	118624045	1.29e-11	118536950	118740180	231	223	3	rs570724106;rs141578921;rs632124	1	rs570724106	CT	C	0.0224552	0.00331712	1.29e-11	0.274638	141186	Known
URIC	67	12:52249405:A:G	rs12230839	12	52249405	3.69e-16	52233152	52324968	58	55	4	rs12230839;rs5798187;rs12301503;rs706822	2	rs12230839;rs706822	G	A	0.0241835	0.0029679	3.69e-16	0.46472	141186	Known
URIC	68	12:57843711:A:G	rs2229357	12	57843711	1.99e-12	57594955	57844049	40	38	3	rs2229357;rs73120022;rs551623654	1	rs2229357	A	G	-0.035804	0.00508944	1.99e-12	0.0935433	141186	Known
URIC	69	12:76271183:A:G	rs1275609	12	76271183	2.32e-11	76228715	76290744	35	33	5	rs146008940;rs10880000;rs7311604;rs1275616;rs1275609	2	rs146008940;rs1275609	G	A	0.020714	0.00309895	2.32e-11	0.355878	141186	Novel
URIC	70	12:93900724:A:T	rs78165192	12	93900724	2.12e-08	93856550	93900724	4	4	1	rs78165192	1	rs78165192	A	T	-0.0234398	0.0041844	2.12e-08	0.146774	141186	Novel
URIC	71	12:112241766:A:G	rs671	12	112241766	6.08e-26	111306318	113117897	58	48	9	rs77465633;rs671;rs147992802;rs75295329;rs2188380;rs76892715;rs11065828;rs3858704;rs79105258	2	rs77465633;rs671	A	G	-0.0521593	0.00495193	6.08e-26	0.16293	141186	Known
URIC	72	12:121416650:A:C	rs1169288	12	121416650	1.72e-16	121390808	121426594	41	41	4	rs1169288;rs11065381;rs7970171;rs79421769	2	rs1169288;rs79421769	C	A	-0.0245205	0.00297569	1.72e-16	0.480508	141186	Known
URIC	73	12:122614387:G:T	rs7487292	12	122614387	1.98e-13	122483836	122631752	210	206	4	rs7487292;rs2017594;rs11835818;rs139656886	1	rs7487292	G	T	-0.0217456	0.00295842	1.98e-13	0.485094	141186	Known
URIC	74	13:95855590:C:CT	rs35053264	13	95855590	3.18e-08	95855590	95861538	2	2	1	rs35053264	1	rs35053264	C	CT	-0.0165466	0.00299144	3.18e-08	0.434462	141186	Known
URIC	75	14:60668093:A:G	rs117905322	14	60668093	1.46e-09	60210016	60684328	324	313	2	rs117905322;rs78120778	1	rs117905322	A	G	0.0306517	0.00506788	1.46e-09	0.0944676	141186	Known
URIC	76	14:73394122:C:T	rs2098321	14	73394122	1.07e-08	73275445	73513400	79	79	2	rs12050132;rs2098321	2	rs12050132;rs2098321	C	T	-0.0218662	0.00382318	1.07e-08	0.183641	141186	Known
URIC	77	14:77501459:A:ATTTTTTATTT	rs11274889	14	77501459	8.26e-09	77472308	77509759	23	22	1	rs11274889	1	rs11274889	A	ATTTTTTATTT	-0.0242491	0.00420771	8.26e-09	0.144129	141186	Novel
URIC	78	15:50819841:G:GT	rs34341151	15	50819841	4.06e-09	50717068	51451250	315	308	4	rs34341151;rs57521351;rs531620467;rs67594971	1	rs34341151	GT	G	0.0174392	0.00296502	4.06e-09	0.488434	141186	Known
URIC	79	15:57513581:G:GGTGTGT	rs144351636	15	57513581	1.37e-11	57137054	57586642	423	405	3	rs144351636;rs720290;rs967514	1	rs144351636	G	GGTGTGT	0.0200301	0.0029625	1.37e-11	0.485579	141186	Novel
URIC	80	15:72385979:A:G	rs111329014	15	72385979	2.58e-22	71616151	73106615	445	427	22	rs111329014;rs56103540;rs200824476;rs35563486;rs55763892;rs542214970;rs12912956;rs12324286;rs112038040;rs11632611;rs3837686;rs5813668;rs574455386;rs573202669;rs556003005;rs35551139;rs11422716;rs34602189;rs34039364;rs199931617;rs7167076;rs11633022	2	rs111329014;rs199931617	G	A	0.0305291	0.00314219	2.58e-22	0.334601	141186	Known
URIC	81	15:75412735:C:T	rs12913063	15	75412735	3.73e-08	75336417	75448813	107	105	1	rs12913063	1	rs12913063	C	T	-0.0190084	0.00345394	3.73e-08	0.242343	141186	Known
URIC	82	15:76175128:A:C	rs4886748	15	76175128	6.47e-24	76136194	76397390	50	50	6	rs4886748;rs72734547;rs374504639;rs77452453;rs2959845;rs7181693	1	rs4886748	A	C	0.0300881	0.00298358	6.47e-24	0.441914	141186	Known
URIC	83	15:99287375:C:T	rs12908437	15	99287375	2.4e-33	99248018	99321226	191	182	17	rs4965426;rs11418145;rs12906223;rs8036819;rs12905037;rs12908437;rs62024535;rs35407450;rs58091658;rs7175052;rs11247372;rs884663;rs11454053;rs8038015;rs8034039;rs41350349;rs7183655	2	rs4965426;rs12908437	T	C	0.0357284	0.00296936	2.4e-33	0.470344	141186	Known
URIC	84	16:10913849:C:T	rs11647780	16	10913849	1.09e-13	10908765	10922939	53	49	1	rs11647780	1	rs11647780	C	T	-0.0261902	0.00352519	1.09e-13	0.230827	141186	Novel
URIC	85	16:11723878:A:C	rs80250273	16	11723878	1.09e-11	11678150	11724947	100	96	5	rs80250273;rs12599556;rs9922808;rs9925738;rs75162480	1	rs80250273	A	C	0.0278539	0.0040999	1.09e-11	0.154041	141186	Novel
URIC	86	16:68004819:C:T	rs255050	16	68004819	2.34e-10	67675033	68356622	446	427	4	rs76841123;rs56303487;rs255050;rs2863981	2	rs76841123;rs255050	C	T	-0.0216561	0.00341719	2.34e-10	0.250595	141186	Known
URIC	87	16:79634579:A:C	rs2288066	16	79634579	1.97e-16	79633951	79942776	217	204	8	rs2288066;rs889472;rs56738967;rs11642836;rs16950982;rs11150188;rs28384289;rs8057440	3	rs2288066;rs56738967;rs28384289	C	A	-0.0253172	0.00307859	1.97e-16	0.361941	141186	Known
URIC	88	17:6938335:A:G	rs312456	17	6938335	1.04e-10	6908903	6938335	17	17	1	rs312456	1	rs312456	A	G	-0.0236921	0.00366722	1.04e-10	0.20593	141186	Novel
URIC	89	17:53361838:G:T	rs1477141	17	53361838	4.25e-13	53351116	53381796	31	31	5	rs1477141;rs7223165;rs3794748;rs6504958;rs11657135	1	rs1477141	T	G	-0.0219459	0.00302816	4.25e-13	0.403347	141186	Known
URIC	90	17:57677186:A:C	rs60595433	17	57677186	2.2e-11	57523679	58042126	275	265	5	rs60595433;rs3817158;rs58183353;rs58183353;rs199922265	1	rs60595433	A	C	0.0203619	0.0030426	2.2e-11	0.387496	141186	Known
URIC	91	17:59456589:C:T	rs9895661	17	59456589	6.69e-78	59239149	59549092	183	175	21	rs60912597;rs9895661;rs11363181;rs34895486;rs11079428;rs2286525;rs11079429;rs2240736;rs34479028;rs7214743;rs11285069;rs7223224;rs9907597;rs3785840;rs11650989;rs9905274;rs2286528;rs201268638;rs3744445;rs878745;rs9907751	5	rs60912597;rs9895661;rs2286528;rs201268638;rs3744445	C	T	-0.0555049	0.00297073	6.69e-78	0.479205	141186	Known
URIC	92	18:57861961:A:G	rs1457489	18	57861961	3.64e-11	57728947	57914679	282	274	3	rs1457489;rs8092496;rs674868	1	rs1457489	A	G	0.0225817	0.00341224	3.64e-11	0.252047	141186	Known
URIC	93	19:3548231:A:G	rs2240751	19	3548231	3.19e-38	3469839	3550926	29	27	5	rs2240751;rs67748282;rs7255097;rs140317642;rs77733715	1	rs2240751	G	A	-0.0403668	0.0031228	3.19e-38	0.342569	141186	Known
URIC	94	19:22454201:C:CT	rs35198833	19	22454201	2.05e-08	22445808	22454201	7	7	1	rs35198833	1	rs35198833	CT	C	0.0177919	0.00317263	2.05e-08	0.320404	141186	Novel
URIC	95	19:33886354:C:T	rs7258031	19	33886354	5.79e-09	33886341	33911705	33	31	2	rs7258031;rs10425433	1	rs7258031	T	C	-0.0174396	0.00299504	5.79e-09	0.428453	141186	Novel
URIC	96	19:46175046:A:T	rs35560038	19	46175046	3.69e-08	46158062	46178661	19	17	1	rs35560038	1	rs35560038	A	T	0.0166458	0.00302381	3.69e-08	0.404438	141186	Novel
URIC	97	20:43054660:A:T	rs6031595	20	43054660	2.48e-09	43038768	43058096	31	27	2	rs6031595;rs6093978	1	rs6031595	A	T	-0.0186835	0.00313347	2.48e-09	0.338854	141186	Known
URIC	98	20:57471283:A:AT	rs5842244	20	57471283	1.74e-10	57456495	57477812	26	25	1	rs5842244	1	rs5842244	A	AT	0.0203234	0.00318427	1.74e-10	0.319656	141186	Known
URIC	99	20:62369895:A:G	rs1151624	20	62369895	1.07e-14	62275844	62396925	180	171	2	rs1151624;rs6062302	1	rs1151624	G	A	-0.0238472	0.00308481	1.07e-14	0.361151	141186	Novel
URIC	100	21:31583787:C:T	rs694984	21	31583787	2.53e-09	31583787	31587793	4	4	1	rs694984	1	rs694984	T	C	0.0178951	0.00300267	2.53e-09	0.423923	141186	Known
ALP	1	1:21893344:A:C	rs1256332	1	21893344	1.85e-112	21112196	22593275	518	430	34	rs137959976;rs3026865;rs118167781;rs150226045;rs35175190;rs904928;rs904929;rs79541959;rs1697422;rs1697421;rs61506820;rs112014189;rs372921591;rs1827293;rs1697420;rs34085605;rs149740088;rs10799691;rs7555005;rs1256345;rs1256332;rs1780329;rs2242421;rs55872776;rs829369;rs10917027;rs4415532;rs3767152;rs61778395;rs829417;rs182817647;rs10799705;rs149108863;rs4655037	11	rs137959976;rs118167781;rs35175190;rs1697420;rs1256345;rs1256332;rs61778395;rs182817647;rs10799705;rs149108863;rs4655037	A	C	0.0995899	0.00441917	1.85e-112	0.15403	142531	Known
ALP	2	1:219305644:A:G	rs117018458	1	219305644	1.62e-08	219305644	219527681	3	2	1	rs117018458	1	rs117018458	A	G	-0.104092	0.0184293	1.62e-08	0.0124745	142531	Novel
ALP	3	1:220970028:A:G	rs2642438	1	220970028	3.18e-10	220967752	220973761	9	9	1	rs2642438	1	rs2642438	A	G	-0.0282323	0.00448846	3.18e-10	0.151276	142531	Known
ALP	4	2:135015347:A:G	rs1257220	2	135015347	4.14e-09	134996059	135016618	16	16	1	rs1257220	1	rs1257220	A	G	0.0183141	0.00311542	4.14e-09	0.257818	142531	Known
ALP	5	2:169869901:A:G	rs4148777	2	169869901	1.43e-20	169826185	169967566	239	233	10	rs13404044;rs2241339;rs4148777;rs10187121;rs118190191;rs12478576;rs72623194;rs10192264;rs72623198;rs12470000	3	rs13404044;rs4148777;rs12478576	G	A	-0.0699312	0.00752074	1.43e-20	0.0652244	142531	Known
ALP	6	5:36646915:A:G	rs1428967	5	36646915	5.67e-09	36645367	36649627	8	8	1	rs1428967	1	rs1428967	G	A	0.0313515	0.0053812	5.67e-09	0.113519	142531	Known
ALP	7	5:75988003:A:G	rs73127565	5	75988003	1.13e-08	75988003	76024707	18	18	1	rs73127565	1	rs73127565	G	A	0.0528151	0.00924971	1.13e-08	0.0453796	142531	Novel
ALP	8	5:81731082:A:G	rs58739594	5	81731082	9.17e-14	81716027	81860101	127	123	3	rs393181;rs10491244;rs58739594	2	rs393181;rs58739594	A	G	0.0289609	0.00388614	9.17e-14	0.18677	142531	Known
ALP	9	6:24461627:T:TTC	rs142871608	6	24461627	1.35e-47	23591388	29610639	1442	1325	73	rs7739231;rs192198438;rs76864542;rs561267322;rs78651127;rs12663482;rs79581445;rs79815339;rs143081767;rs139251423;rs142871608;rs807507;rs10946702;rs78639811;rs577980457;rs556694583;rs9461013;rs17300770;rs55957932;rs145012514;rs77915956;rs75052922;rs62400444;rs793696;rs140019808;rs1883415;rs6931138;rs793717;rs760904;rs17374923;rs10680679;rs150142878;rs146273052;rs142804771;rs139314314;rs60398658;rs…	29	rs7739231;rs192198438;rs76864542;rs561267322;rs143081767;rs142871608;rs10946702;rs17300770;rs145012514;rs140019808;rs1883415;rs17374923;rs139314314;rs60398658;rs683198;rs555346110;rs4712880;rs184226;rs146458991;rs78235403;rs5875089;rs74800925;rs12194634;rs558108969;rs4713091;rs117263955;rs722788;rs17184360;rs9257925	T	TTC	0.102167	0.00704957	1.35e-47	0.0728333	142531	Known
ALP	10	6:33411673:C:T	rs191549504	6	33411673	1.77e-12	33224617	35436431	109	99	14	rs191549504;rs146471655;rs86715;rs113029976;rs143149014;rs142607023;rs1536043;rs11754012;rs10080540;rs534430706;rs114972028;rs140672301;rs144184737;rs114618307	2	rs191549504;rs140672301	C	T	0.0922729	0.0130862	1.77e-12	0.0241597	142531	Novel
ALP	11	8:119957625:A:G	rs7463176	8	119957625	2.35e-19	119825558	120063542	304	288	8	rs3134053;rs12386956;rs60572542;rs10112995;rs7463176;rs77532049;rs7004459;rs117548462	3	rs3134053;rs7463176;rs117548462	A	G	-0.0270108	0.00300272	2.35e-19	0.271422	142531	Known
ALP	12	8:126492597:G:T	rs13258507	8	126492597	1.21e-13	126462698	126526063	128	124	7	rs13258507;rs6987904;rs10956251;rs34615302;rs12674939;rs2954021;rs2954038	2	rs13258507;rs2954038	G	T	0.0384374	0.00518337	1.21e-13	0.120914	142531	Known
ALP	13	9:1455294:A:G	rs1332002	9	1455294	3.11e-08	1438525	1458989	18	16	1	rs1332002	1	rs1332002	G	A	-0.0776665	0.0140311	3.11e-08	0.0211112	142531	Novel
ALP	14	9:104219175:A:T	rs2183745	9	104219175	1.96e-16	104165662	104223233	65	65	3	rs2183745;rs571617;rs533017	1	rs2183745	T	A	0.0186497	0.00226751	1.96e-16	0.393707	142531	Known
ALP	15	9:136139907:G:GAAACTGCC	rs149092047	9	136139907	1.14e-165	135848322	136398570	923	895	66	rs117609609;rs3876983;rs7028269;rs7032208;rs11244023;rs542775467;rs12554449;rs7855969;rs71483203;rs12378537;rs6597608;rs10901248;rs9411464;rs7044125;rs9411465;rs10901251;rs9411475;rs657152;rs377101017;rs76600778;rs75043423;rs7030248;rs140838326;rs185748058;rs74395962;rs7469795;rs1633513;rs75600896;rs72502710;rs34618449;rs581107;rs630014;rs8176635;rs10901257;rs7025162;rs72619327;rs4962046;rs207393…	17	rs117609609;rs3876983;rs7028269;rs12378537;rs76600778;rs140838326;rs185748058;rs72502710;rs8176725;rs8176694;rs149092047;rs8176633;rs61696148;rs3124753;rs80150948;rs138114007;rs62576051	G	GAAACTGCC	-0.0842578	0.00307152	1.14e-165	0.261473	142531	Known
ALP	16	10:65048306:A:C	rs7080386	10	65048306	1.01e-26	64848797	65400271	677	654	17	rs7080386;rs67173357;rs76637437;rs12413029;rs2893923;rs200711826;rs557044785;rs1896995;rs2565186;rs71025104;rs2403208;rs67460150;rs71942346;rs551525973;rs35627771;rs75717685;rs10995519	3	rs7080386;rs75717685;rs10995519	A	C	0.0245958	0.00229854	1.01e-26	0.385193	142531	Known
ALP	17	11:290158:C:T	rs3809107	11	290158	6.1e-37	175235	411715	96	90	13	rs182223214;rs3809107;rs2242566;rs10751645;rs10751646;rs3809110;rs117298830;rs11246055;rs10751647;rs1059091;rs11246117;rs72845868;rs371413358	5	rs182223214;rs3809107;rs3809110;rs10751647;rs11246117	T	C	0.0355408	0.00279903	6.1e-37	0.296904	142531	Known
ALP	18	11:5701074:A:C	rs11601507	11	5701074	4.83e-09	5701074	5701074	1	1	1	rs11601507	1	rs11601507	A	C	0.0427541	0.00730487	4.83e-09	0.0687745	142531	Known
ALP	19	11:126278203:C:T	rs2298475	11	126278203	3.52e-60	126217777	126310119	162	160	22	rs551443393;rs576229954;rs542822489;rs11220466;rs73021441;rs7395043;rs75441897;rs10790802;rs3017010;rs7937122;rs617120;rs60648773;rs2298475;rs948053;rs10893508;rs200100479;rs3740917;rs371300179;rs150647522;rs78631861;rs4937128;rs75384243	3	rs551443393;rs2298475;rs78631861	C	T	-0.0608514	0.00371887	3.52e-60	0.198992	142531	Known
ALP	20	12:570917:A:G	rs6489532	12	570917	5.7e-18	345369	571624	74	68	13	rs79197767;rs11062167;rs60908778;rs12370433;rs6489523;rs55855731;rs7315649;rs11062986;rs4980909;rs6489532;rs148091001;rs7954763;rs7963032	4	rs79197767;rs60908778;rs55855731;rs6489532	A	G	-0.0254401	0.00294497	5.7e-18	0.278403	142531	Known
ALP	21	12:53226559:A:G	rs563797774	12	53226559	4.17e-08	53215894	53226559	2	2	1	rs563797774	1	rs563797774	G	A	-0.052605	0.00959323	4.17e-08	0.0429205	142531	Known
ALP	22	12:56392489:A:C	rs142788391	12	56392489	1.55e-09	56252064	56727665	8	7	1	rs142788391	1	rs142788391	C	A	0.119819	0.0198408	1.55e-09	0.0108362	142531	Novel
ALP	23	12:112935344:C:T	rs58116261	12	112935344	4.92e-08	112079746	112958767	433	412	1	rs58116261	1	rs58116261	T	C	-0.0183677	0.00336774	4.92e-08	0.2193	142531	Known
ALP	24	13:43140102:C:T	rs9533154	13	43140102	3.43e-15	42948406	43298262	375	366	19	rs9594738;rs150963740;rs112613642;rs35499536;rs9533154;rs541147593;rs9533165;rs9533171;rs34954158;rs145613665;rs9533177;rs368531244;rs9567003;rs17639588;rs9567018;rs9567020;rs12867100;rs35233252;rs665632	3	rs9594738;rs35499536;rs9533154	T	C	-0.0168232	0.0021365	3.43e-15	0.424648	142531	Known
ALP	25	15:51530167:A:G	rs726547	15	51530167	3.02e-08	51523907	51601141	30	28	1	rs726547	1	rs726547	A	G	-0.0173398	0.00312991	3.02e-08	0.255502	142531	Known
ALP	26	15:58687040:C:T	rs75663614	15	58687040	3e-09	58672368	58711654	25	23	1	rs75663614	1	rs75663614	C	T	0.0169985	0.00286584	3e-09	0.290239	142531	Known
ALP	27	16:79740541:C:G	rs56738967	16	79740541	1.1e-15	79725016	79756197	43	41	1	rs56738967	1	rs56738967	C	G	0.0233547	0.00291397	1.1e-15	0.282002	142531	Known
ALP	28	17:7080316:C:T	rs55714927	17	7080316	6.92e-30	7053956	7091713	85	65	8	rs111067480;rs202143144;rs111210292;rs142122735;rs28733475;rs55714927;rs314258;rs191450967	2	rs111067480;rs55714927	T	C	0.0269454	0.00237277	6.92e-30	0.370042	142531	Known
ALP	29	17:47950329:C:T	rs75432325	17	47950329	9.6e-09	47940623	47950329	3	2	1	rs75432325	1	rs75432325	C	T	0.0340604	0.00593627	9.6e-09	0.0968807	142531	Known
ALP	30	19:33518718:A:G	rs8112217	19	33518718	1.37e-12	33504997	33617583	58	56	3	rs8112217;rs73039434;rs73039451	1	rs8112217	G	A	0.0409542	0.00577865	1.37e-12	0.101694	142531	Known
ALP	31	19:41287605:A:G	rs17726258	19	41287605	6.86e-09	41214932	41305307	59	58	1	rs17726258	1	rs17726258	G	A	0.0212577	0.00366868	6.86e-09	0.204026	142531	Known
ALP	32	19:45411941:C:T	rs429358	19	45411941	1.41e-15	45372794	45428234	31	31	2	rs429358;rs412776	1	rs429358	C	T	-0.0476506	0.00596776	1.41e-15	0.0954003	142531	Known
ALP	33	22:46615880:C:T	rs1800234	22	46615880	1.13e-10	46615880	46615880	1	1	1	rs1800234	1	rs1800234	C	T	-0.056471	0.00875641	1.13e-10	0.0501294	142531	Novel
HB	1	1:10796866:C:T	rs880315	1	10796866	9.46e-10	10501577	10798489	13	13	2	rs118156976;rs880315	2	rs118156976;rs880315	T	C	0.0161468	0.00263909	9.46e-10	0.359828	149591	Known
HB	2	1:16370791:C:G	rs9442225	1	16370791	1.83e-19	16165610	16379015	123	119	4	rs9442225;rs76732757;rs145130478;rs2003943	1	rs9442225	G	C	-0.0254212	0.0028174	1.83e-19	0.283152	149591	Known
HB	3	1:27967223:A:G	rs1292083	1	27967223	1.04e-08	27960011	27981445	56	53	1	rs1292083	1	rs1292083	A	G	0.0164691	0.00287707	1.04e-08	0.260046	149591	Novel
HB	4	1:46528618:C:T	rs785510	1	46528618	1.2e-11	45767431	46605728	1102	1082	10	rs785510;rs12026893;rs549920468;rs185370189;rs34270037;rs66732088;rs553156615;rs72688461;rs4353138;rs3737737	1	rs785510	T	C	0.0191926	0.00283054	1.2e-11	0.277343	149591	Known
HB	5	1:47915077:A:G	rs17103249	1	47915077	1.41e-08	47872619	47933492	36	36	1	rs17103249	1	rs17103249	G	A	0.0178588	0.00314835	1.41e-08	0.202897	149591	Known
HB	6	1:93152380:A:C	rs147990139	1	93152380	2.86e-10	92713167	93891839	433	414	3	rs147990139;rs12566527;rs6541349	2	rs147990139;rs6541349	C	A	-0.0597082	0.00946787	2.86e-10	0.018213	149591	Known
HB	7	1:151679596:A:G	rs1308153	1	151679596	2.11e-09	151540302	151734136	63	60	2	rs1308153;rs60032333	1	rs1308153	A	G	-0.0161139	0.00269054	2.11e-09	0.331056	149591	Known
HB	8	1:156289070:A:AT	rs144888660	1	156289070	4.65e-21	154934963	156347253	347	337	13	rs12028317;rs184679972;rs76872124;rs760077;rs141625351;rs144888660;rs369453512;rs148238530;rs11264461;rs11264467;rs141545525;rs12567720;rs202028267	4	rs12028317;rs76872124;rs144888660;rs141545525	A	AT	-0.0276017	0.00293112	4.65e-21	0.246693	149591	Known
HB	9	1:158580069:C:T	rs2479868	1	158580069	2.46e-13	158438974	158631171	131	117	3	rs2479868;rs1332699;rs12403683	1	rs2479868	T	C	-0.0188075	0.00256894	2.46e-13	0.415266	149591	Known
HB	10	1:172073288:A:G	rs7529234	1	172073288	2.06e-09	171995292	172186477	118	117	2	rs7529234;rs473629	1	rs7529234	G	A	0.0161044	0.00268712	2.06e-09	0.331477	149591	Known
HB	11	1:204206270:C:G	rs4951322	1	204206270	8.27e-09	204185184	204255262	98	95	1	rs4951322	1	rs4951322	G	C	-0.0146293	0.00253859	8.27e-09	0.481149	149591	Known
HB	12	1:214174332:G:T	rs4655478	1	214174332	9.03e-20	214173376	214189783	29	25	1	rs4655478	1	rs4655478	T	G	0.0242315	0.00266277	9.03e-20	0.345703	149591	Known
HB	13	1:214751786:C:T	rs6656590	1	214751786	2.56e-09	214715447	214769556	34	31	2	rs6656590;rs10645624	1	rs6656590	C	T	-0.0160226	0.00268931	2.56e-09	0.330391	149591	Known
HB	14	1:231388234:C:T	rs75356281	1	231388234	1.62e-17	231284008	231869099	220	205	19	rs118000511;rs16854012;rs148298778;rs140643889;rs6656864;rs3215760;rs2281480;rs75356281;rs116931767;rs76856921;rs12060205;rs78855106;rs144890070;rs4658879;rs537479748;rs34120291;rs568625079;rs77401030;rs201847984	6	rs118000511;rs16854012;rs75356281;rs12060205;rs4658879;rs77401030	T	C	-0.0301315	0.00353731	1.62e-17	0.151316	149591	Known
HB	15	1:233050029:C:G	rs9424499	1	233050029	6.27e-14	233016856	233058437	50	48	2	rs9424499;rs117183941	1	rs9424499	C	G	0.0407737	0.00543478	6.27e-14	0.0576271	149591	Known
HB	16	1:248041821:C:G	rs66858280	1	248041821	9.78e-09	248038210	248046272	5	5	1	rs66858280	1	rs66858280	G	C	0.0177461	0.00309466	9.78e-09	0.212526	149591	Known
HB	17	2:24474240:A:G	rs552573927	2	24474240	1e-12	23878113	24626839	339	338	4	rs62125861;rs74883678;rs552573927;rs148181209	2	rs62125861;rs552573927	A	G	-0.0332872	0.0046686	1e-12	0.0799446	149591	Known
HB	18	2:27730940:C:T	rs1260326	2	27730940	2.34e-18	27598097	28003174	162	161	6	rs1260326;rs3817588;rs4665985;rs4665988;rs62141288;rs150818831	2	rs1260326;rs150818831	C	T	0.0222396	0.00254467	2.34e-18	0.449933	149591	Known
HB	19	2:46360907:C:G	rs10168349	2	46360907	4.12e-98	46213678	46593536	375	358	29	rs35748835;rs13033158;rs11313133;rs10195321;rs35099969;rs7581295;rs13024806;rs13420874;rs75295367;rs528217486;rs13024886;rs76744187;rs3754575;rs12614060;rs7574349;rs55931210;rs2345957;rs13427146;rs10168349;rs11693479;rs3820729;rs75346945;rs74657736;rs12623399;rs10184620;rs281489;rs2594509;rs12616882;rs10206434	7	rs35748835;rs75295367;rs528217486;rs55931210;rs10168349;rs281489;rs10206434	C	G	-0.0674153	0.00320688	4.12e-98	0.193752	149591	Known
HB	20	2:121860596:A:G	rs11122844	2	121860596	6.12e-09	121834779	121877483	132	127	1	rs11122844	1	rs11122844	G	A	0.0148694	0.00255774	6.12e-09	0.440946	149591	Known
HB	21	2:137088440:A:G	rs34293735	2	137088440	5.3e-09	137081149	137091866	16	16	1	rs34293735	1	rs34293735	G	A	-0.0148574	0.00254511	5.3e-09	0.454823	149591	Known
HB	22	2:176974104:G:T	rs863678	2	176974104	4.68e-08	176974104	176974104	1	1	1	rs863678	1	rs863678	T	G	0.0141171	0.00258404	4.68e-08	0.3972	149591	Known
HB	23	2:188322025:A:C	rs34123470	2	188322025	1.69e-10	187862809	188379320	284	266	1	rs34123470	1	rs34123470	C	A	-0.0302221	0.00473138	1.69e-10	0.0775615	149591	Novel
HB	24	2:234268714:A:G	rs34847903	2	234268714	9.83e-09	234268714	234287221	4	4	1	rs34847903	1	rs34847903	G	A	0.0159722	0.00278571	9.83e-09	0.291916	149591	Known
HB	25	3:4882700:C:T	rs3805036	3	4882700	4.88e-09	4881689	4909440	3	2	1	rs3805036	1	rs3805036	T	C	0.0150312	0.00256897	4.88e-09	0.417328	149591	Known
HB	26	3:16932710:C:T	rs114893614	3	16932710	3.49e-11	16884808	17102168	137	134	4	rs114893614;rs56965342;rs112489956;rs9835857	1	rs114893614	T	C	0.0325032	0.00490669	3.49e-11	0.071769	149591	Known
HB	27	3:23258571:A:G	rs1495135	3	23258571	2.97e-08	23208672	23638952	166	158	1	rs1495135	1	rs1495135	G	A	0.0149249	0.0026925	2.97e-08	0.330635	149591	Known
HB	28	3:52701762:C:CA	rs34993730	3	52701762	6.61e-19	51975577	53096230	776	744	23	rs539275006;rs352157;rs59076737;rs9873175;rs66530305;rs35148231;rs60140709;rs34993730;rs550913355;rs6765687;rs60393602;rs530829730;rs567707729;rs374876099;rs736408;rs7630552;rs11379141;rs80116861;rs371065150;rs11712164;rs79069992;rs75551918;rs71615865	2	rs539275006;rs34993730	C	CA	0.0225494	0.00253898	6.61e-19	0.463821	149591	Known
HB	29	3:56776908:C:T	rs4681794	3	56776908	2.08e-09	56553323	56796180	155	152	1	rs4681794	1	rs4681794	C	T	-0.0157306	0.0026254	2.08e-09	0.365721	149591	Known
HB	30	3:178100214:C:G	rs1441589	3	178100214	3e-09	178018134	178106768	42	38	1	rs1441589	1	rs1441589	C	G	-0.0153493	0.00258782	3e-09	0.396785	149591	Novel
HB	31	3:187674660:A:G	rs2590440	3	187674660	3.24e-09	187633268	187682384	35	35	2	rs2590440;rs1518854	1	rs2590440	G	A	-0.0150093	0.00253581	3.24e-09	0.486851	149591	Known
HB	32	3:195830382:C:G	rs71321895	3	195830382	2.08e-09	195787308	195830382	34	34	2	rs71321895;rs3804139	1	rs71321895	G	C	0.0205587	0.00343138	2.08e-09	0.162269	149591	Known
HB	33	4:55397518:C:G	rs218246	4	55397518	1.5e-37	55242799	55424655	210	186	8	rs75116118;rs7682962;rs218246;rs218267;rs2083926;rs34055822;rs77558474;rs401554	2	rs75116118;rs218246	G	C	-0.0347381	0.00271241	1.5e-37	0.320875	149591	Known
HB	34	4:79650372:C:G	rs62308350	4	79650372	3.94e-11	79552652	79864718	342	331	2	rs62308350;rs11724233	1	rs62308350	C	G	0.0195128	0.00295361	3.94e-11	0.242127	149591	Known
HB	35	4:81182554:C:T	rs12509595	4	81182554	2.09e-14	81157703	81206013	25	21	2	rs12509595;rs3796603	1	rs12509595	C	T	0.0204015	0.00266851	2.09e-14	0.343881	149591	Known
HB	36	4:88056719:G:GT	rs56703224	4	88056719	1.98e-25	87979212	88301406	276	262	11	rs56703224;rs574895223;rs72670104;rs71633358;rs17012334;rs577847053;rs78146227;rs3775211;rs373381316;rs77211076;rs74732061	2	rs56703224;rs373381316	GT	G	0.026532	0.00254589	1.98e-25	0.440491	149591	Known
HB	37	4:110943114:C:CT	rs74626604	4	110943114	1.25e-16	110825941	110963648	130	128	5	rs74626604;rs10488883;rs145131124;rs62327604;rs11098061	1	rs74626604	C	CT	0.0242009	0.00292339	1.25e-16	0.248207	149591	Novel
HB	38	4:115481128:C:T	rs202039016	4	115481128	2.09e-09	115436477	115519849	93	91	1	rs202039016	1	rs202039016	T	C	-0.0192014	0.00320526	2.09e-09	0.192632	149591	Known
HB	39	4:146448406:C:T	rs111763380	4	146448406	5.95e-09	146339895	146501618	143	139	4	rs111763380;rs34483613;rs13109195;rs1444087	1	rs111763380	C	T	0.0253919	0.00436421	5.95e-09	0.0928365	149591	Known
HB	40	5:34503781:A:C	rs4146607	5	34503781	3.52e-09	34500013	34516644	46	46	1	rs4146607	1	rs4146607	C	A	-0.0153965	0.00260731	3.52e-09	0.380086	149591	Known
HB	41	5:52232861:C:CA	rs77369695	5	52232861	2.17e-11	52196261	52233027	25	25	2	rs77369695;rs7380239	1	rs77369695	C	CA	-0.021199	0.00316691	2.17e-11	0.199317	149591	Known
HB	42	5:72085684:C:G	rs10042574	5	72085684	5.99e-14	71187504	73060275	686	659	10	rs10042574;rs7723498;rs34279710;rs34671;rs35841312;rs683633;rs28590710;rs3010257;rs2943790;rs551522836	1	rs10042574	G	C	-0.0259959	0.00346231	5.99e-14	0.158485	149591	Known
HB	43	5:76479833:C:T	rs2928166	5	76479833	2.3e-10	76461517	76487457	14	6	2	rs2928166;rs2359775	1	rs2928166	T	C	-0.0221211	0.00348933	2.3e-10	0.155514	149591	Known
HB	44	5:111041714:A:C	rs72798037	5	111041714	5.64e-10	110936565	111089355	115	112	4	rs72798037;rs1370971;rs1145122;rs26050	1	rs72798037	A	C	-0.0169418	0.00273253	5.64e-10	0.315046	149591	Known
HB	45	5:154049272:A:T	rs34542840	5	154049272	3.49e-10	154018758	154051324	30	27	1	rs34542840	1	rs34542840	T	A	0.0195725	0.00311893	3.49e-10	0.209976	149591	Known
HB	46	5:176535247:G:T	rs13160025	5	176535247	2.59e-11	176509584	176749588	194	191	4	rs13160025;rs35703730;rs9313754;rs31778	1	rs13160025	G	T	0.0169661	0.00254427	2.59e-11	0.441434	149591	Known
HB	47	6:2050791:A:G	rs115986297	6	2050791	1.03e-10	1991494	2111091	88	88	1	rs115986297	1	rs115986297	A	G	0.0180519	0.00279324	1.03e-10	0.289102	149591	Known
HB	48	6:7194182:A:G	rs4959429	6	7194182	4.79e-13	7014335	7261099	243	222	7	rs564519767;rs58735926;rs373230520;rs12192672;rs675209;rs4959429;rs9392861	2	rs564519767;rs4959429	G	A	-0.0205707	0.00284473	4.79e-13	0.273065	149591	Known
HB	49	6:16258216:A:G	rs7742883	6	16258216	1.71e-10	16203914	16313036	50	45	2	rs7742883;rs117277985	1	rs7742883	A	G	0.0360723	0.00564933	1.71e-10	0.0527271	149591	Known
HB	50	6:22134959:A:G	rs7747035	6	22134959	3.23e-09	22128458	22141011	4	4	1	rs7747035	1	rs7747035	G	A	-0.0151425	0.00255817	3.23e-09	0.424491	149591	Known
HB	51	6:26005023:A:T	rs72834621	6	26005023	7.63e-21	25791190	29614419	336	304	29	rs72834621;rs530548551;rs186561420;rs62626260;rs198846;rs198839;rs7454868;rs117993336;rs147045408;rs72845052;rs12192568;rs114374008;rs36162392;rs142184498;rs139522461;rs565141039;rs180831831;rs540113725;rs116446793;rs3129795;rs189234919;rs377512420;rs143144207;rs147762885;rs147471144;rs12206077;rs407161;rs9257925;rs1233370	8	rs72834621;rs7454868;rs142184498;rs180831831;rs116446793;rs147762885;rs12206077;rs1233370	T	A	0.0628364	0.00670991	7.63e-21	0.0369441	149591	Known
HB	52	6:33273298:T:TACTC	rs147362699	6	33273298	6.44e-12	33224617	33893963	134	134	16	rs147362699;rs79586148;rs142607023;rs4713642;rs28360584;rs10080540;rs73408232;rs534430706;rs549888;rs9368768;rs12662525;rs6935686;rs5875457;rs9469552;rs12663370;rs2296343	3	rs147362699;rs549888;rs5875457	T	TACTC	0.0563512	0.00820299	6.44e-12	0.0245703	149591	Known
HB	53	6:43737486:C:T	rs833061	6	43737486	2.3e-27	43731854	44021286	233	226	30	rs833061;rs1570360;rs735286;rs3025009;rs6902871;rs9381257;rs35349911;rs148892197;rs7357014;rs9349264;rs9394971;rs4530855;rs5875856;rs10948103;rs4714709;rs10948101;rs4714711;rs2295334;rs11966317;rs55915736;rs73736926;rs4711761;rs77459478;rs9462952;rs10948118;rs79492234;rs9394982;rs200355299;rs9381284;rs9472201	9	rs833061;rs6902871;rs7357014;rs9394971;rs4530855;rs2295334;rs10948118;rs9394982;rs9472201	C	T	0.0309707	0.0028579	2.3e-27	0.269298	149591	Known
HB	54	6:52638197:G:GT	rs200123908	6	52638197	2.15e-11	52603948	52738427	232	223	1	rs200123908	1	rs200123908	G	GT	-0.0230863	0.0034479	2.15e-11	0.160735	149591	Known
HB	55	6:54132516:C:T	rs150217232	6	54132516	1.6e-09	54003052	54132516	2	2	1	rs150217232	1	rs150217232	T	C	-0.0575224	0.00953367	1.6e-09	0.0179155	149591	Novel
HB	56	6:55013848:A:G	rs9370390	6	55013848	6.9e-15	54982950	55342241	110	105	8	rs9370390;rs7775745;rs60748030;rs2292041;rs118077268;rs1553332;rs10706833;rs538182811	5	rs9370390;rs118077268;rs1553332;rs10706833;rs538182811	A	G	-0.0229891	0.0029525	6.9e-15	0.243581	149591	Known
HB	57	6:101223725:T:TA	rs546193285	6	101223725	6.9e-09	100956323	101411891	88	85	2	rs546193285;rs575126010	1	rs546193285	TA	T	0.0148228	0.00255855	6.9e-09	0.428321	149591	Known
HB	58	6:135418632:T:TTAC	rs66650371	6	135418632	3.31e-24	135248448	135459837	117	112	7	rs66650371;rs9483788;rs538261385;rs10710789;rs5880241;rs9373123;rs9402682	1	rs66650371	T	TTAC	-0.0274061	0.00270006	3.31e-24	0.324512	149591	Known
HB	59	6:163746647:A:G	rs17084	6	163746647	3.1e-09	163740573	163766761	38	38	2	rs17084;rs13207719	1	rs17084	A	G	0.0160672	0.00271114	3.1e-09	0.319525	149591	Known
HB	60	7:1286912:C:T	rs11761603	7	1286912	4.55e-32	1238783	1322840	140	124	6	rs11761603;rs13225024;rs3802134;rs1079593;rs9792018;rs58063923	1	rs11761603	C	T	-0.0310694	0.00263589	4.55e-32	0.361663	149591	Known
HB	61	7:13109964:C:G	rs10258968	7	13109964	2.85e-08	13059577	13177442	56	53	1	rs10258968	1	rs10258968	C	G	-0.0142786	0.00257255	2.85e-08	0.411713	149591	Known
HB	62	7:28210660:C:T	rs520161	7	28210660	9.51e-09	28137575	28259233	95	95	1	rs520161	1	rs520161	T	C	0.0163338	0.00284602	9.51e-09	0.274428	149591	Known
HB	63	7:100298904:C:T	rs11772705	7	100298904	4.47e-08	100250198	100346498	49	48	1	rs11772705	1	rs11772705	C	T	0.0214168	0.00391437	4.47e-08	0.117801	149591	Known
HB	64	7:130767116:C:T	rs6467346	7	130767116	3.8e-08	130767116	130784051	11	11	1	rs6467346	1	rs6467346	T	C	-0.0139403	0.00253455	3.8e-08	0.459917	149591	Known
HB	65	8:41630447:A:G	rs4737010	8	41630447	9.25e-22	41595613	41630447	35	33	3	rs4737010;rs1972918;rs7461534	1	rs4737010	G	A	0.0243477	0.00254019	9.25e-22	0.462464	149591	Known
HB	66	8:76441911:A:G	rs722989	8	76441911	2.1e-08	76441911	76562085	30	28	1	rs722989	1	rs722989	A	G	-0.0181121	0.00323203	2.1e-08	0.188651	149591	Known
HB	67	8:95496030:A:G	rs113630732	8	95496030	1.13e-08	95487050	95624107	113	108	1	rs113630732	1	rs113630732	G	A	0.0144466	0.00253011	1.13e-08	0.492954	149591	Known
HB	68	8:98643873:C:CT	rs5893426	8	98643873	7.42e-11	98581957	98773382	103	99	4	rs5893426;rs2449522;rs12545400;rs139241698	1	rs5893426	CT	C	0.0186528	0.00286442	7.42e-11	0.266604	149591	Known
HB	69	8:116547959:A:T	rs12677858	8	116547959	8.02e-18	116464988	116931231	262	261	8	rs12677858;rs2737225;rs1983543;rs146671599;rs370712627;rs800911;rs2721961;rs2721937	2	rs12677858;rs2721961	T	A	-0.0272446	0.00316821	8.02e-18	0.198812	149591	Known
HB	70	8:126494317:A:G	rs4457349	8	126494317	4.4e-12	126450909	126509051	96	92	6	rs4457349;rs35782946;rs2980888;rs33976095;rs11987875;rs2954021	1	rs4457349	G	A	0.0180841	0.00261189	4.4e-12	0.372068	149591	Known
HB	71	8:128967819:C:T	rs66824612	8	128967819	2.38e-09	128905405	128985757	41	41	3	rs66824612;rs4733806;rs890442	1	rs66824612	T	C	-0.02398	0.00401691	2.38e-09	0.111788	149591	Known
HB	72	9:32390473:A:T	rs73644951	9	32390473	9.93e-10	32346506	32458964	53	53	3	rs73644951;rs68132160;rs10970980	2	rs73644951;rs10970980	T	A	-0.0165021	0.00270064	9.93e-10	0.327841	149591	Known
HB	73	9:130628357:A:AGTGT	rs147192664	9	130628357	4.93e-19	130365817	130776743	300	283	7	rs118012211;rs73612161;rs147192664;rs2281897;rs112689947;rs117996504;rs143530718	3	rs118012211;rs147192664;rs143530718	AGTGT	A	0.039345	0.00441397	4.93e-19	0.0904232	149591	Known
HB	74	9:136131461:A:G	rs8176741	9	136131461	3.7e-119	135891196	137147126	318	291	40	rs7044834;rs71483203;rs7028269;rs61527302;rs76600778;rs12554449;rs117829128;rs7030248;rs185748058;rs8176757;rs8176741;rs587611953;rs8176635;rs11789139;rs28396988;rs77843399;rs3205136;rs117251675;rs146316420;rs587745765;rs7025162;rs150150366;rs35945091;rs2301611;rs117706705;rs9411466;rs9411475;rs7848366;rs3830709;rs62575995;rs28503755;rs117724903;rs10793964;rs3124752;rs587681073;rs2073937;rs190531…	14	rs7044834;rs71483203;rs76600778;rs185748058;rs8176741;rs117251675;rs587745765;rs7848366;rs3830709;rs3124752;rs587681073;rs2073937;rs190531231;rs17150637	A	G	0.0712408	0.00306954	3.7e-119	0.216728	149591	Known
HB	75	10:4497690:C:T	rs1679420	10	4497690	2.32e-10	4444521	4521759	102	88	1	rs1679420	1	rs1679420	T	C	0.0178078	0.00280949	2.32e-10	0.282664	149591	Known
HB	76	10:48392070:C:G	rs3758494	10	48392070	1.08e-15	48352701	48414570	33	31	7	rs3758494;rs62650674;rs9325886;rs9421799;rs1993493;rs2070705;rs2234692	1	rs3758494	G	C	0.0251017	0.00313079	1.08e-15	0.205818	149591	Known
HB	77	10:67287978:G:T	rs34942647	10	67287978	1.87e-08	67186377	67305329	272	265	1	rs34942647	1	rs34942647	T	G	0.0163966	0.00291555	1.87e-08	0.2517	149591	Novel
HB	78	10:88895315:C:T	rs3129469	10	88895315	7.78e-19	88730374	89103335	264	259	9	rs3129469;rs3129354;rs11202367;rs577041351;rs11342552;rs3874063;rs9421557;rs34628120;rs202147263	1	rs3129469	T	C	0.0233021	0.00262912	7.78e-19	0.367265	149591	Known
HB	79	10:91441892:C:CTATT	rs112144915	10	91441892	7.44e-09	91389738	91575885	104	97	1	rs112144915	1	rs112144915	C	CTATT	-0.0157122	0.00271801	7.44e-09	0.317726	149591	Known
HB	80	10:97247616:A:G	rs4369330	10	97247616	1.9e-10	97236598	97318185	36	36	4	rs4369330;rs1575948;rs4244317;rs34594015	1	rs4369330	A	G	-0.0161446	0.0025347	1.9e-10	0.451885	149591	Known
HB	81	10:104672233:A:G	rs7073295	10	104672233	9.48e-09	104587024	104961477	232	223	1	rs7073295	1	rs7073295	G	A	-0.0169415	0.00295156	9.48e-09	0.244119	149591	Known
HB	82	10:114715598:A:G	rs2104598	10	114715598	1.88e-10	114710876	114721105	21	21	1	rs2104598	1	rs2104598	A	G	0.0163523	0.00256657	1.88e-10	0.421516	149591	Known
HB	83	11:199256:A:G	rs3741411	11	199256	1.13e-08	180483	222620	9	8	1	rs3741411	1	rs3741411	G	A	-0.0145589	0.00254998	1.13e-08	0.451157	149591	Known
HB	84	11:2171459:T:TC	rs61690641	11	2171459	1.14e-14	2113931	2216163	94	93	7	rs61690641;rs7483056;rs7925375;rs11602519;rs4930038;rs3168310;rs1003483	1	rs61690641	TC	T	-0.0195855	0.002536	1.14e-14	0.465706	149591	Known
HB	85	11:8923528:C:T	rs10840148	11	8923528	6.51e-16	8742865	9044337	234	223	7	rs10840148;rs71059192;rs140782015;rs10769947;rs7120300;rs10840126;rs2568031	1	rs10840148	T	C	-0.0216851	0.002684	6.51e-16	0.387216	149591	Known
HB	86	11:10195671:A:G	rs200888398	11	10195671	1.2e-14	9654822	10370109	1097	1052	17	rs429835;rs10840311;rs202106571;rs11289335;rs12577195;rs140304645;rs11042470;rs537427156;rs10840294;rs7105066;rs200888398;rs56082046;rs10770101;rs6484160;rs4910092;rs78273261;rs72857124	3	rs429835;rs200888398;rs78273261	G	A	-0.0212084	0.00274853	1.2e-14	0.30689	149591	Known
HB	87	11:30749090:C:T	rs963837	11	30749090	1.01e-16	30749090	31013449	243	240	5	rs963837;rs542695580;rs71482076;rs3741025;rs5790836	2	rs963837;rs3741025	C	T	0.0215815	0.00259909	1.01e-16	0.384983	149591	Known
HB	88	11:61631690:C:T	rs77466626	11	61631690	2.97e-13	61389172	61680870	172	106	8	rs77466626;rs7115739;rs528285;rs9735635;rs520987;rs198476;rs174616;rs174470	2	rs77466626;rs174470	T	C	0.0187563	0.00257091	2.97e-13	0.419918	149591	Known
HB	89	11:65515606:C:T	rs11537211	11	65515606	8.76e-10	65399528	65559266	28	28	3	rs11537211;rs10791824;rs2009453	1	rs11537211	T	C	-0.0168959	0.00275604	8.76e-10	0.303598	149591	Novel
HB	90	11:75552579:T:TA	rs34696509	11	75552579	2.16e-08	75444605	75569150	184	171	1	rs34696509	1	rs34696509	T	TA	0.0168601	0.00301141	2.16e-08	0.229927	149591	Known
HB	91	11:109954983:G:GTA	rs5794663	11	109954983	1.63e-08	109938758	109954983	6	6	1	rs5794663	1	rs5794663	GTA	G	-0.0147756	0.00261627	1.63e-08	0.372482	149591	Novel
HB	92	11:116663707:A:G	rs662799	11	116663707	1.2e-09	116586283	116663707	21	21	1	rs662799	1	rs662799	G	A	0.0168712	0.00277458	1.2e-09	0.296288	149591	Novel
HB	93	11:122933132:C:T	rs2236658	11	122933132	4.19e-09	122932123	122960801	16	16	1	rs2236658	1	rs2236658	C	T	-0.01582	0.00269215	4.19e-09	0.330765	149591	Novel
HB	94	12:2523355:A:G	rs7312105	12	2523355	1.42e-12	2500431	2523772	29	29	2	rs7312105;rs59446606	1	rs7312105	G	A	0.0190061	0.00268373	1.42e-12	0.331009	149591	Known
HB	95	12:4330215:C:T	rs4573764	12	4330215	3.18e-09	4330068	4334308	18	17	1	rs4573764	1	rs4573764	T	C	-0.0164823	0.00278316	3.18e-09	0.291642	149591	Known
HB	96	12:7246894:A:G	ss1388031802	12	7246894	2.61e-09	7246894	7246894	1	1	1	ss1388031802	1	ss1388031802	G	A	0.0154185	0.00258943	2.61e-09	0.393941	149591	Novel
HB	97	12:52317465:C:CG	rs145295564	12	52317465	9.35e-19	52266825	52423179	138	134	10	rs74094825;rs10783484;rs2641530;rs145295564;rs116859003;rs11169972;rs35634634;rs10876227;rs7135025;rs35181728	2	rs74094825;rs145295564	CG	C	0.0246733	0.00279026	9.35e-19	0.287664	149591	Known
HB	98	12:57843711:A:G	rs2229357	12	57843711	4.04e-09	57645789	57844049	32	30	1	rs2229357	1	rs2229357	A	G	0.0255639	0.00434559	4.04e-09	0.0935317	149591	Known
HB	99	12:115534199:C:T	rs7298045	12	115534199	5.03e-09	115507989	115537739	49	49	1	rs7298045	1	rs7298045	C	T	-0.0205823	0.00352061	5.03e-09	0.152566	149591	Known
HB	100	13:29231531:C:T	rs1754956	13	29231531	1.79e-15	29207352	29256214	88	83	2	rs1754956;rs4769631	1	rs1754956	C	T	-0.0201783	0.0025365	1.79e-15	0.483284	149591	Known
HB	101	13:41317324:A:G	rs58908501	13	41317324	8.66e-10	41139333	41414344	208	199	1	rs58908501	1	rs58908501	A	G	0.0213985	0.00348949	8.66e-10	0.155848	149591	Known
HB	102	13:114544024:C:T	rs7140110	13	114544024	7.34e-10	114541849	114562305	22	18	1	rs7140110	1	rs7140110	C	T	0.018396	0.002987	7.34e-10	0.235108	149591	Known
HB	103	14:61037451:T:TA	rs71114116	14	61037451	7.13e-11	60787269	61133443	311	307	2	rs71114116;rs10130267	1	rs71114116	TA	T	0.0204079	0.00313108	7.13e-11	0.205875	149591	Novel
HB	104	14:64703593:G:T	rs1256061	14	64703593	2.31e-16	64673867	64878475	123	117	7	rs1256061;rs8021763;rs944052;rs553106288;rs3020436;rs3842327;rs34179608	2	rs1256061;rs34179608	T	G	-0.0207768	0.00253229	2.31e-16	0.470352	149591	Known
HB	105	14:103939344:G:GA	rs568952339	14	103939344	1.7e-08	103849715	104006716	117	114	1	rs568952339	1	rs568952339	GA	G	0.0156308	0.00277132	1.7e-08	0.298374	149591	Known
HB	106	15:41547692:A:G	rs7162503	15	41547692	1.48e-08	41444723	41556015	155	155	1	rs7162503	1	rs7162503	G	A	-0.0154456	0.0027269	1.48e-08	0.31293	149591	Known
HB	107	15:58725839:A:G	rs633695	15	58725839	9.46e-09	58573833	58725839	18	18	2	rs2899623;rs633695	2	rs2899623;rs633695	A	G	0.0148407	0.00258543	9.46e-09	0.393523	149591	Known
HB	108	15:70373617:A:G	rs12913478	15	70373617	2.55e-08	70344616	70373617	24	24	1	rs12913478	1	rs12913478	A	G	0.0163981	0.00294422	2.55e-08	0.244794	149591	Novel
HB	109	15:76346076:C:T	rs11854955	15	76346076	2.61e-14	76136194	76364596	37	37	4	rs11854955;rs11636220;rs12595289;rs374504639	1	rs11854955	C	T	-0.0193789	0.00254441	2.61e-14	0.445518	149591	Known
HB	110	15:78538552:C:CG	rs34985617	15	78538552	1.58e-12	78517333	78606362	115	110	4	rs34985617;rs34833901;rs4643281;rs200375873	2	rs34985617;rs200375873	C	CG	0.0199602	0.00282442	1.58e-12	0.277804	149591	Known
HB	111	15:95678494:C:T	rs17733968	15	95678494	3.4e-11	95678494	95797984	43	43	4	rs17733968;rs6650529;rs62019663;rs8026247	2	rs17733968;rs8026247	C	T	0.0200562	0.00302598	3.4e-11	0.226481	149591	Known
HB	112	15:102068658:A:G	rs1037117	15	102068658	4.07e-08	102065008	102071783	5	5	1	rs1037117	1	rs1037117	G	A	-0.0140007	0.00255116	4.07e-08	0.435691	149591	Novel
HB	113	16:207731:C:G	rs67585000	16	207731	2.07e-19	139086	688557	248	242	14	rs141493810;rs2541602;rs2685130;rs2858010;rs9929462;rs67585000;rs72763674;rs2858011;rs117362193;rs9652781;rs2858931;rs1203833;rs2541601;rs151205874	5	rs141493810;rs67585000;rs2858931;rs1203833;rs151205874	G	C	-0.0329016	0.00365186	2.07e-19	0.139651	149591	Known
HB	114	16:1689227:G:T	rs9925938	16	1689227	4.71e-09	1582870	1819835	150	145	1	rs9925938	1	rs9925938	T	G	0.0272176	0.00464694	4.71e-09	0.0808505	149591	Known
HB	115	16:30003772:C:CCT	rs58217768	16	30003772	5.05e-10	29918034	30130493	176	170	2	rs58217768;rs3809627	1	rs58217768	CCT	C	-0.0166924	0.00268473	5.05e-10	0.336594	149591	Known
HB	116	16:72079657:C:T	rs77303550	16	72079657	3.2e-16	71979232	72236956	67	66	3	rs77303550;rs62053845;rs9927968	1	rs77303550	T	C	-0.0239063	0.00292768	3.2e-16	0.248441	149591	Known
HB	117	16:88856084:C:G	rs551118	16	88856084	1.54e-49	88818356	88862568	82	72	8	rs8047820;rs57258486;rs551118;rs7203655;rs11641682;rs2341001;rs558436;rs59404182	2	rs8047820;rs551118	C	G	0.0391901	0.00264861	1.54e-49	0.352538	149591	Known
HB	118	16:89795485:C:T	rs7204478	16	89795485	3.32e-09	89749707	89978338	478	465	1	rs7204478	1	rs7204478	C	T	0.0214492	0.00362643	3.32e-09	0.141733	149591	Known
HB	119	17:2001657:C:T	rs7213049	17	2001657	4.97e-09	1613203	2160245	81	80	2	rs4790817;rs7213049	2	rs4790817;rs7213049	T	C	0.0175524	0.00300141	4.97e-09	0.231264	149591	Known
HB	120	17:8203842:A:T	rs4331391	17	8203842	1.72e-11	8115149	8220432	83	80	4	rs4331391;rs4291968;rs12938531;rs11655563	1	rs4331391	A	T	-0.0189166	0.00281161	1.72e-11	0.282487	149591	Known
HB	121	17:16842447:C:T	rs55701306	17	16842447	5.74e-12	16837976	16876327	34	34	4	rs55701306;rs11867717;rs4985754;rs146405406	1	rs55701306	T	C	-0.0186497	0.0027084	5.74e-12	0.324421	149591	Known
HB	122	17:21111294:A:T	rs12936226	17	21111294	4.51e-08	21007205	21117915	40	38	1	rs12936226	1	rs12936226	T	A	0.0144382	0.0026398	4.51e-08	0.361349	149591	Known
HB	123	17:28623067:C:CT	rs35809349	17	28623067	1.15e-09	27935546	29262773	1022	995	6	rs34985622;rs11652175;rs35809349;rs111780885;rs550171059;rs72123191	3	rs34985622;rs35809349;rs72123191	C	CT	0.0197201	0.00323958	1.15e-09	0.187394	149591	Known
HB	124	17:42328621:A:G	rs2285644	17	42328621	2.63e-12	42079930	42328621	4	1	1	rs2285644	1	rs2285644	A	G	-0.0390567	0.00558257	2.63e-12	0.0544852	149591	Known
HB	125	17:46646427:C:CT	rs113253769	17	46646427	2.85e-10	46558036	46676460	60	60	3	rs113253769;rs10853099;rs4793580	1	rs113253769	C	CT	-0.0196064	0.0031087	2.85e-10	0.211925	149591	Known
HB	126	17:59456589:C:T	rs9895661	17	59456589	1.29e-11	59432838	59498250	66	65	7	rs9895661;rs2286525;rs1476781;rs7215775;rs572212861;rs7223224;rs3785842	1	rs9895661	C	T	0.0171652	0.00253538	1.29e-11	0.47913	149591	Known
HB	127	19:1056492:C:G	rs3752246	19	1056492	5.76e-20	308612	2232049	290	258	26	rs67538026;rs56059558;rs4315451;rs930232;rs72618590;rs3764642;rs4147915;rs372218127;rs2269846;rs3752246;rs1968456;rs4147940;rs72618591;rs3752231;rs3834987;rs3764651;rs184218896;rs7249081;rs12971884;rs2385543;rs373154057;rs11880992;rs12608455;rs12983491;rs2072305;rs142103906	5	rs67538026;rs3752246;rs184218896;rs7249081;rs142103906	G	C	-0.024339	0.00266038	5.76e-20	0.344961	149591	Known
HB	128	19:4509469:A:C	rs60328144	19	4509469	1.75e-15	4467113	4511791	73	62	2	rs60328144;rs4325686	1	rs60328144	C	A	0.0213649	0.00268471	1.75e-15	0.33122	149591	Known
HB	129	19:33750393:A:G	rs7255661	19	33750393	2.48e-08	33750393	33753097	4	4	1	rs7255661	1	rs7255661	G	A	-0.0140984	0.00252892	2.48e-08	0.497436	149591	Known
HB	130	19:41189533:C:T	rs2561540	19	41189533	3.8e-16	40395972	41945315	138	116	6	rs2561540;rs35951088;rs2561531;rs2644888;rs35930091;rs2561530	2	rs2561540;rs35930091	T	C	0.0245268	0.00301141	3.8e-16	0.228577	149591	Known
HB	131	19:50016759:C:T	rs142385484	19	50016759	5.67e-13	49943976	50053452	26	22	2	rs142385484;rs62128073	1	rs142385484	T	C	-0.0261553	0.00362858	5.67e-13	0.141586	149591	Known
HB	132	20:33538384:C:T	rs2378261	20	33538384	5.06e-09	32913086	33742904	345	338	2	rs2378261;rs6087603	1	rs2378261	T	C	-0.0173963	0.0029762	5.06e-09	0.238942	149591	Novel
HB	133	20:49100045:A:G	rs6067464	20	49100045	4.59e-08	49091940	49113657	22	22	1	rs6067464	1	rs6067464	G	A	0.0150903	0.00276048	4.59e-08	0.298892	149591	Known
HB	134	20:57602791:C:T	rs151337	20	57602791	3.27e-08	57564070	57612390	20	18	1	rs151337	1	rs151337	T	C	0.0240307	0.00434862	3.27e-08	0.0927429	149591	Known
HB	135	20:62452309:A:G	rs6011159	20	62452309	1.85e-15	62383051	62484008	309	302	6	rs28437260;rs6011159;rs144064368;rs199898282;rs529631221;rs6011155	2	rs28437260;rs6011159	A	G	-0.0203444	0.00255881	1.85e-15	0.431446	149591	Known
HB	136	21:16576783:A:G	rs2823139	21	16576783	1.33e-13	16576783	16802554	75	73	2	rs2823139;rs2403966	2	rs2823139;rs2403966	A	G	-0.0222245	0.0030021	1.33e-13	0.23097	149591	Known
HB	137	21:35357034:A:G	rs2834320	21	35357034	3.32e-17	35228148	35375860	82	82	10	rs1475848;rs9976022;rs55704849;rs35126685;rs2834320;rs3761353;rs185262686;rs2834318;rs141810436;rs2032314	3	rs1475848;rs2834320;rs141810436	G	A	-0.040578	0.00481073	3.32e-17	0.0744363	149591	Known
HB	138	21:37834258:C:T	rs128494	21	37834258	3.62e-22	37800740	38071199	270	251	9	rs128494;rs219761;rs9636632;rs219735;rs2071051;rs535769367;rs2633330;rs1573308;rs2252292	3	rs128494;rs1573308;rs2252292	C	T	0.0245367	0.00253446	3.62e-22	0.476279	149591	Known
HB	139	22:37462936:A:G	rs855791	22	37462936	7.28e-74	37367723	37513548	306	291	21	rs5750348;rs35920891;rs575359293;rs5845311;rs130596;rs130605;rs5756488;rs135119;rs855791;rs9610643;rs855788;rs855786;rs5750373;rs57489451;rs5756497;rs5756507;rs2017764;rs228906;rs2235329;rs2235325;rs926331	4	rs5750348;rs855791;rs5756507;rs926331	G	A	0.0459906	0.00252958	7.28e-74	0.482302	149591	Known
HB	140	22:43109839:A:C	rs8139674	22	43109839	1.2e-13	43101397	43154299	68	66	4	rs8139674;rs34335566;rs7287569;rs8141461	1	rs8139674	C	A	-0.0210378	0.00283655	1.2e-13	0.274488	149591	Known
HB	141	22:44326272:C:T	rs9625962	22	44326272	1.2e-08	44324727	44394402	89	87	1	rs9625962	1	rs9625962	C	T	0.0146536	0.00257064	1.2e-08	0.413635	149591	Known
HB	142	22:46022494:G:GGGAA	rs111806994	22	46022494	9.09e-20	45977596	46398254	392	379	18	rs3788664;rs134827;rs12484223;rs5765575;rs2283669;rs111806994;rs9626183;rs2238827;rs9614771;rs144438035;rs136027;rs763010;rs136038;rs28637892;rs28488726;rs73175063;rs9330814;rs28370276	4	rs3788664;rs111806994;rs28637892;rs9330814	GGGAA	G	0.0262451	0.00288428	9.09e-20	0.260363	149591	Known
HCT	1	1:16379015:G:GGGGGCTGGGA	rs199907733	1	16379015	3.99e-12	16367339	16400992	50	48	2	rs199907733;rs72887133	2	rs199907733;rs72887133	GGGGGCTGGGA	G	-0.015041	0.00216804	3.99e-12	0.271566	144221	Known
HCT	2	1:93152386:T:TA	rs199856563	1	93152386	1.58e-13	92361689	93250370	115	109	5	rs199856563;rs12239903;rs112662241;rs12566527;rs35883399	1	rs199856563	TA	T	-0.0809791	0.010973	1.58e-13	0.0182255	144221	Known
HCT	3	1:155658184:A:C	rs184679972	1	155658184	7.44e-16	154934963	156347253	122	117	7	rs140081212;rs76872124;rs184679972;rs141545525;rs12567720;rs12028317;rs202028267	2	rs140081212;rs184679972	A	C	-0.0690737	0.00856664	7.44e-16	0.0289729	144221	Known
HCT	4	1:214174332:G:T	rs4655478	1	214174332	2.97e-09	214173376	214189783	29	25	1	rs4655478	1	rs4655478	T	G	0.0107474	0.00181132	2.97e-09	0.345834	144221	Known
HCT	5	1:231388234:C:T	rs75356281	1	231388234	6.05e-16	231284008	231396884	43	38	6	rs118000511;rs75356281;rs116931767;rs76856921;rs11806609;rs139740989	2	rs118000511;rs75356281	T	C	-0.0262046	0.00323981	6.05e-16	0.151511	144221	Known
HCT	6	1:233050029:C:G	rs9424499	1	233050029	9.73e-12	233024489	233058437	43	41	1	rs9424499	1	rs9424499	C	G	0.0398815	0.00585591	9.73e-12	0.0576754	144221	Known
HCT	7	2:24474238:A:G	rs530826083	2	24474238	3.27e-11	24368797	24626839	133	133	1	rs530826083	1	rs530826083	A	G	-0.0320879	0.0048369	3.27e-11	0.079867	144221	Novel
HCT	8	2:27674931:A:AAAC	rs151269177	2	27674931	2.88e-08	27674931	27751562	10	9	1	rs151269177	1	rs151269177	A	AAAC	0.0110174	0.00198559	2.88e-08	0.304966	144221	Known
HCT	9	2:46360907:C:G	rs10168349	2	46360907	5.44e-67	46194409	46593536	214	193	20	rs61756860;rs35748835;rs34156674;rs75295367;rs149926697;rs528217486;rs13024886;rs76744187;rs3754576;rs12614060;rs10168349;rs10495930;rs11693479;rs3820729;rs75346945;rs74657736;rs12623399;rs10184620;rs12994495;rs10206434	8	rs61756860;rs35748835;rs75295367;rs149926697;rs528217486;rs10168349;rs12994495;rs10206434	C	G	-0.0478751	0.00276869	5.44e-67	0.193751	144221	Known
HCT	10	2:188322025:A:C	rs34123470	2	188322025	1.83e-08	187862809	188379320	284	266	1	rs34123470	1	rs34123470	C	A	-0.0276106	0.00490659	1.83e-08	0.0777245	144221	Novel
HCT	11	3:16885235:A:G	rs6796746	3	16885235	1.15e-17	16884808	17102168	161	156	6	rs6796746;rs138699715;rs9835857;rs6777965;rs17200543;rs17042904	2	rs6796746;rs17042904	A	G	0.0430787	0.00503412	1.15e-17	0.07458	144221	Known
HCT	12	3:187669826:A:G	rs117665020	3	187669826	1.45e-09	187669826	187669826	1	1	1	rs117665020	1	rs117665020	G	A	-0.0371317	0.00613819	1.45e-09	0.0527766	144221	Known
HCT	13	4:55399285:A:T	rs58374964	4	55399285	3.35e-24	55343263	55424655	84	82	5	rs58374964;rs218269;rs77558474;rs34100594;rs541088015	1	rs58374964	A	T	-0.0206271	0.00203241	3.35e-24	0.297055	144221	Known
HCT	14	4:88204149:G:T	rs74732061	4	88204149	7.74e-10	88075087	88233807	7	6	3	rs74732061;rs373381316;rs77211076	1	rs74732061	T	G	-0.0372604	0.00605851	7.74e-10	0.0540698	144221	Known
HCT	15	5:110982242:A:T	rs78307529	5	110982242	1.11e-09	110936565	111081490	75	72	2	rs78307529;rs1145122	1	rs78307529	T	A	-0.0300313	0.0049291	1.11e-09	0.0770866	144221	Known
HCT	16	6:7103540:A:ATAT	rs564519767	6	7103540	5.87e-16	6989158	7255650	240	213	5	rs564519767;rs58735926;rs373230520;rs12192672;rs12197730	1	rs564519767	A	ATAT	0.0619374	0.00765425	5.87e-16	0.0355704	144221	Known
HCT	17	6:29102706:A:T	rs114856709	6	29102706	2.38e-13	25882678	29611229	257	236	17	rs112370520;rs77666565;rs12192568;rs114374008;rs36162392;rs115448338;rs722788;rs377512420;rs143144207;rs3129795;rs114856709;rs9257927;rs147762885;rs570420935;rs147471144;rs12206077;rs9257925	6	rs112370520;rs77666565;rs115448338;rs114856709;rs147762885;rs12206077	T	A	0.065314	0.00891628	2.38e-13	0.027028	144221	Known
HCT	18	6:33224617:T:TA	rs534430706	6	33224617	7.33e-12	33224617	33893963	82	82	9	rs534430706;rs187984126;rs143149014;rs4713641;rs10080540;rs73408232;rs2967;rs6457740;rs200530083	2	rs534430706;rs200530083	T	TA	0.0589561	0.00860537	7.33e-12	0.0288758	144221	Known
HCT	19	6:43970827:A:G	rs2295334	6	43970827	2.37e-16	43731854	44020410	134	129	13	rs1570360;rs833061;rs6902871;rs9381257;rs2295334;rs11966317;rs55915736;rs73736926;rs9381272;rs79492234;rs9369442;rs59443076;rs9472201	6	rs1570360;rs6902871;rs2295334;rs9381272;rs9369442;rs9472201	A	G	0.0206959	0.00252335	2.37e-16	0.219157	144221	Known
HCT	20	6:54132516:C:T	rs150217232	6	54132516	6.13e-10	54003052	54132516	2	2	1	rs150217232	1	rs150217232	T	C	-0.0684077	0.0110566	6.13e-10	0.0178684	144221	Novel
HCT	21	6:55342241:T:TATA	rs538182811	6	55342241	8.83e-13	55013291	55412847	47	45	6	rs9370400;rs60748030;rs2292041;rs118077268;rs146752804;rs538182811	4	rs9370400;rs118077268;rs146752804;rs538182811	T	TATA	-0.0927038	0.0129699	8.83e-13	0.0132332	144221	Known
HCT	22	6:130374461:A:T	rs7740107	6	130374461	1.51e-08	130364700	130458108	37	36	1	rs7740107	1	rs7740107	T	A	-0.0526618	0.00930394	1.51e-08	0.0248299	144221	Known
HCT	23	6:135418632:T:TTAC	rs66650371	6	135418632	2.18e-36	135167766	135901307	195	183	18	rs148969519;rs9389267;rs9389270;rs5880241;rs9373123;rs9402682;rs66650371;rs9483788;rs538261385;rs10710789;rs76407617;rs1547247;rs9402680;rs149297111;rs139364830;rs149896266;rs145190161;rs149280857	6	rs148969519;rs9389267;rs66650371;rs149297111;rs139364830;rs145190161	T	TTAC	-0.0239425	0.00190057	2.18e-36	0.324668	144221	Known
HCT	24	7:1286912:C:T	rs11761603	7	1286912	1.37e-13	1244956	1299800	23	21	1	rs11761603	1	rs11761603	C	T	-0.0129849	0.00175494	1.37e-13	0.36149	144221	Known
HCT	25	7:100326744:A:T	rs4729607	7	100326744	3.57e-11	100206769	100346498	80	79	2	rs4729607;rs73170760	1	rs4729607	A	T	0.0238767	0.00360618	3.57e-11	0.128601	144221	Known
HCT	26	8:22165341:C:G	rs76268852	8	22165341	1.03e-08	22089582	22216634	5	2	1	rs76268852	1	rs76268852	G	C	-0.0486397	0.00849534	1.03e-08	0.0295172	144221	Novel
HCT	27	8:116499483:G:GA	rs35864552	8	116499483	3.32e-14	116464988	116931231	207	206	5	rs35864552;rs2737214;rs146671599;rs28615930;rs370712627	1	rs35864552	GA	G	-0.0203452	0.00268226	3.32e-14	0.200404	144221	Known
HCT	28	9:130628357:A:AGTGT	rs147192664	9	130628357	9.01e-14	130365817	130656329	229	213	4	rs66548047;rs147192664;rs2281897;rs117920546	2	rs66548047;rs147192664	AGTGT	A	0.0333655	0.00447578	9.01e-14	0.09024	144221	Known
HCT	29	9:136131461:A:G	rs8176741	9	136131461	8.93e-45	135891196	137147126	153	127	26	rs71483203;rs76600778;rs12554449;rs117829128;rs7030248;rs7849280;rs8176757;rs9411372;rs9411378;rs7025162;rs2301611;rs117706705;rs8176741;rs587611953;rs8176635;rs11789139;rs28396988;rs77843399;rs3205136;rs117251675;rs146316420;rs150150366;rs3830709;rs587681073;rs117724903;rs190531231	8	rs71483203;rs76600778;rs7849280;rs8176741;rs117251675;rs150150366;rs587681073;rs117724903	A	G	0.0357034	0.00254307	8.93e-45	0.216709	144221	Known
HCT	30	10:48390890:A:G	rs41284964	10	48390890	6.66e-09	48374264	48412337	13	12	1	rs41284964	1	rs41284964	A	G	0.0207317	0.00357481	6.66e-09	0.130321	144221	Known
HCT	31	11:10284499:G:GA	rs201267813	11	10284499	1.17e-13	9836114	10370109	748	718	5	rs200462851;rs202106571;rs11042512;rs200888398;rs201267813	3	rs200462851;rs200888398;rs201267813	GA	G	-0.0797754	0.0107509	1.17e-13	0.0189536	144221	Known
HCT	32	11:30749090:C:T	rs963837	11	30749090	4.81e-08	30749090	30777014	4	4	1	rs963837	1	rs963837	C	T	0.00910614	0.00166829	4.81e-08	0.384833	144221	Known
HCT	33	12:52317465:C:CG	rs145295564	12	52317465	1.54e-11	52267668	52395834	84	83	2	rs145295564;rs34437092	1	rs145295564	CG	C	0.014009	0.00207726	1.54e-11	0.287808	144221	Known
HCT	34	12:57843711:A:G	rs2229357	12	57843711	3.29e-08	57645789	57844049	32	30	1	rs2229357	1	rs2229357	A	G	0.0242482	0.00438847	3.29e-08	0.0936167	144221	Known
HCT	35	13:41317324:A:G	rs58908501	13	41317324	1.83e-08	41139333	41414344	208	199	1	rs58908501	1	rs58908501	A	G	0.0178632	0.00317431	1.83e-08	0.15582	144221	Known
HCT	36	14:64701430:C:G	rs1109056	14	64701430	1.21e-13	64691320	64804157	32	30	2	rs1109056;rs8021763	1	rs1109056	G	C	0.0357981	0.00482716	1.21e-13	0.0799502	144221	Known
HCT	37	15:50764409:C:G	rs117529109	15	50764409	1.03e-10	50718969	51491599	463	442	2	rs117529109;rs71471523	1	rs117529109	C	G	0.030975	0.00479347	1.03e-10	0.0813508	144221	Known
HCT	38	15:76251105:A:G	rs12595289	15	76251105	4.76e-10	76191041	76355247	13	13	1	rs12595289	1	rs12595289	A	G	0.0184219	0.00295846	4.76e-10	0.173869	144221	Known
HCT	39	15:78557392:C:T	rs113594982	15	78557392	6.07e-12	78517857	78622088	103	99	5	rs113594982;rs149925812;rs4887031;rs34985617;rs34833901	2	rs113594982;rs4887031	T	C	-0.0273164	0.00397152	6.07e-12	0.109935	144221	Known
HCT	40	15:95678494:C:T	rs17733968	15	95678494	4.99e-09	95678494	95688105	7	7	1	rs17733968	1	rs17733968	C	T	0.014409	0.00246411	4.99e-09	0.226829	144221	Known
HCT	41	16:1594926:A:G	rs8056892	16	1594926	1.23e-08	1578984	1819835	154	149	1	rs8056892	1	rs8056892	G	A	0.030301	0.0053203	1.23e-08	0.0674382	144221	Known
HCT	42	17:42328621:A:G	rs2285644	17	42328621	2.07e-18	42079930	42328621	4	1	1	rs2285644	1	rs2285644	A	G	-0.0529483	0.00604905	2.07e-18	0.0544962	144221	Known
HCT	43	19:2169121:G:T	rs7256735	19	2169121	9.32e-11	2157440	2232049	9	9	1	rs7256735	1	rs7256735	G	T	-0.0164256	0.00253578	9.32e-11	0.217032	144221	Known
HCT	44	19:41224314:A:G	rs2561530	19	41224314	1.39e-09	40395972	41945315	33	14	2	rs2561530;rs35930091	1	rs2561530	G	A	-0.0148126	0.00244583	1.39e-09	0.229523	144221	Known
HCT	45	19:50016759:C:T	rs142385484	19	50016759	1.18e-10	49943976	50053452	26	22	2	rs142385484;rs62128073	1	rs142385484	T	C	-0.0218501	0.00339184	1.18e-10	0.141671	144221	Known
HCT	46	21:16576783:A:G	rs2823139	21	16576783	7.59e-10	16576783	16582710	5	5	1	rs2823139	1	rs2823139	A	G	-0.0149526	0.00243001	7.59e-10	0.230934	144221	Known
HCT	47	21:35357034:A:G	rs2834320	21	35357034	8.16e-18	35228148	35375860	39	39	7	rs1475848;rs9976022;rs55704849;rs35126685;rs2834320;rs185262686;rs2834318	2	rs1475848;rs2834320	G	A	-0.0431691	0.00502122	8.16e-18	0.0744725	144221	Known
HCT	48	22:29315376:C:T	rs75256343	22	29315376	3.13e-08	28682079	29443387	18	16	1	rs75256343	1	rs75256343	T	C	0.0386225	0.00697913	3.13e-08	0.0420639	144221	Known
HCT	49	22:46023218:C:G	rs16991833	22	46023218	7.63e-12	46022494	46394928	150	147	5	rs16991833;rs5764825;rs136038;rs62226057;rs28360506	3	rs16991833;rs62226057;rs28360506	C	G	0.0155933	0.00227793	7.63e-12	0.253951	144221	Known
MCH	1	1:118261993:A:C	rs11582031	1	118261993	8.09e-12	118187199	118607446	37	36	3	rs11582031;rs117658786;rs12033311	1	rs11582031	C	A	0.0263786	0.00385829	8.09e-12	0.204398	136865	Known
MCH	2	1:198594244:A:G	rs16843506	1	198594244	8.76e-46	198543027	198815442	205	196	10	rs16843506;rs10922467;rs150475114;rs5779933;rs12047480;rs2296618;rs142542338;rs74137218;rs74134903;rs79944952	1	rs16843506	G	A	0.0601794	0.00423704	8.76e-46	0.175713	136865	Known
MCH	3	1:205201325:A:C	rs61823972	1	205201325	7.11e-10	205026454	205253839	88	88	3	rs61823972;rs1172137;rs11240367	1	rs61823972	C	A	0.0326314	0.00529414	7.11e-10	0.125653	136865	Known
MCH	4	2:60505583:A:G	rs116989546	2	60505583	5.77e-09	60505583	60505583	1	1	1	rs116989546	1	rs116989546	G	A	0.0912214	0.0156648	5.77e-09	0.0187521	136865	Known
MCH	5	2:64872526:G:GA	rs11405113	2	64872526	4.02e-08	64867190	64919836	26	26	1	rs11405113	1	rs11405113	G	GA	0.0397212	0.00723534	4.02e-08	0.0758485	136865	Known
MCH	6	2:86928612:G:T	rs199977990	2	86928612	4.51e-09	86858817	87051204	55	51	1	rs199977990	1	rs199977990	G	T	-0.0367529	0.00626728	4.51e-09	0.0964381	136865	Known
MCH	7	2:145184316:A:G	rs10192562	2	145184316	9.47e-43	145164666	145220163	28	27	3	rs10192562;rs2288353;rs10197368	1	rs10192562	G	A	-0.100266	0.00731598	9.47e-43	0.0743506	136865	Known
MCH	8	2:211540507:A:C	rs1047891	2	211540507	1.25e-10	211540507	211652980	73	70	1	rs1047891	1	rs1047891	A	C	0.0268302	0.00417035	1.25e-10	0.181237	136865	Known
MCH	9	3:16923842:A:G	rs116529782	3	16923842	1.3e-38	16884808	17151806	341	335	14	rs116529782;rs73146904;rs56965342;rs17042904;rs17042926;rs147682542;rs112489956;rs138699715;rs6780646;rs11299227;rs7637568;rs6805921;rs62247258;rs6804793	2	rs116529782;rs7637568	A	G	-0.0979052	0.00753375	1.3e-38	0.0706572	136865	Known
MCH	10	3:24343330:C:T	rs1505307	3	24343330	2.63e-25	24334511	24357286	17	16	4	rs1505307;rs1505283;rs7622481;rs2167115	1	rs1505307	T	C	-0.0361851	0.00348124	2.63e-25	0.235407	136865	Known
MCH	11	3:63997491:A:G	rs2280162	3	63997491	9.03e-09	63712188	64061581	142	133	2	rs2280162;rs74823804	1	rs2280162	A	G	-0.0275767	0.00479762	9.03e-09	0.146513	136865	Known
MCH	12	3:141321594:A:G	rs78699974	3	141321594	5.96e-11	141171556	141336305	118	114	3	rs78699974;rs10663129;rs147279134	1	rs78699974	G	A	-0.0718694	0.0109811	5.96e-11	0.0362584	136865	Known
MCH	13	3:142191659:C:T	rs13075471	3	142191659	8.5e-19	141923506	142545647	681	662	32	rs13075471;rs534243837;rs75368165;rs142950892;rs11711434;rs13075800;rs34372236;rs4594656;rs113847264;rs13099848;rs11929107;rs111361987;rs2608069;rs575442227;rs13068506;rs13062963;rs533558876;rs138793897;rs35363343;rs373622772;rs556352260;rs56759656;rs370129456;rs67104793;rs73228752;rs11709121;rs138316946;rs2049329;rs7650240;rs76356724;rs79036732;rs3830601	4	rs13075471;rs73228752;rs138316946;rs3830601	C	T	-0.0200057	0.0022597	8.5e-19	0.420177	136865	Known
MCH	14	3:195813757:C:T	rs58365266	3	195813757	3.54e-36	195587419	196267653	695	657	58	rs77828245;rs4927680;rs117476171;rs199734616;rs6806338;rs9325429;rs35564668;rs141690014;rs55649226;rs58513496;rs450905;rs117544913;rs117085047;rs75693014;rs9861311;rs9829686;rs9849934;rs507131;rs35819676;rs66682515;rs71321895;rs139783970;rs13323879;rs57326838;rs202020169;rs74360404;rs72611179;rs201309355;rs6803520;rs58365266;rs147566203;rs35172797;rs80228657;rs76929915;rs146159581;rs116856980;rs1…	7	rs77828245;rs117544913;rs9861311;rs58365266;rs146728240;rs6764719;rs74833010	T	C	0.0795833	0.00633665	3.54e-36	0.0945128	136865	Known
MCH	15	4:55408999:C:T	rs218265	4	55408999	4.29e-57	55217605	55552217	341	329	20	rs78053482;rs59301527;rs4864905;rs58422016;rs28428779;rs77034634;rs80113191;rs74514940;rs4479767;rs1553663;rs76192600;rs541088015;rs117479603;rs77558474;rs218265;rs218268;rs13151623;rs34055822;rs170118;rs187934604	5	rs78053482;rs77034634;rs76192600;rs218265;rs187934604	C	T	0.0440617	0.00276693	4.29e-57	0.322873	136865	Known
MCH	16	4:79700562:C:T	rs1972691	4	79700562	4.63e-13	79613545	79881513	338	327	4	rs1972691;rs200664717;rs35348460;rs4246708	1	rs1972691	T	C	0.0250388	0.00346046	4.63e-13	0.236773	136865	Known
MCH	17	4:92835244:A:G	rs117964894	4	92835244	4.94e-08	92835244	92835244	1	1	1	rs117964894	1	rs117964894	G	A	0.0936309	0.0171689	4.94e-08	0.0156906	136865	Novel
MCH	18	5:1287194:A:G	rs2853677	5	1287194	8.47e-11	1279964	1287340	15	15	2	rs2853677;rs7705526	1	rs2853677	G	A	-0.0185015	0.00284989	8.47e-11	0.311811	136865	Known
MCH	19	5:154037974:C:CCTTTT	rs535126697	5	154037974	2.39e-35	154005654	154448827	480	466	26	rs4958379;rs71590142;rs13155902;rs59852115;rs13167314;rs57648668;rs535126697;rs112875742;rs13164454;rs6873650;rs3216148;rs138203880;rs4958757;rs575983617;rs6898624;rs552562542;rs143363974;rs144301206;rs3776982;rs2258437;rs348753;rs562091847;rs77742453;rs187792885;rs7727176;rs6890610	5	rs4958379;rs535126697;rs4958757;rs3776982;rs6890610	CCTTTT	C	0.047026	0.00379026	2.39e-35	0.209013	136865	Known
MCH	20	5:172192705:G:GA	rs60524652	5	172192705	5.43e-09	172192705	172198287	3	3	1	rs60524652	1	rs60524652	G	GA	0.0203661	0.00349127	5.43e-09	0.233529	136865	Known
MCH	21	6:16233763:A:G	rs117277985	6	16233763	3.95e-34	16203914	16329906	65	60	6	rs117277985;rs6933491;rs36064390;rs4716052;rs541355532;rs78115249	2	rs117277985;rs36064390	G	A	0.249779	0.0205065	3.95e-34	0.011146	136865	Known
MCH	22	6:26092170:G:T	rs2032451	6	26092170	3.05e-52	25262746	29614297	1083	919	40	rs73396172;rs200005901;rs145366462;rs72831251;rs75650328;rs181143602;rs72839016;rs2032451;rs62626260;rs198839;rs539633309;rs553922385;rs62393720;rs62392736;rs5875066;rs3799354;rs34887699;rs62394288;rs530548551;rs186561420;rs112984099;rs150883641;rs543338438;rs73739527;rs6934329;rs118169891;rs142184498;rs116956053;rs1233698;rs140136728;rs2531818;rs423118;rs73405002;rs11755274;rs543119001;rs1127579…	10	rs73396172;rs145366462;rs72831251;rs181143602;rs2032451;rs112984099;rs118169891;rs1233698;rs370081756;rs137973652	T	G	0.149763	0.00984664	3.05e-52	0.0441968	136865	Known
MCH	23	6:41925159:A:G	rs9349205	6	41925159	7.47e-109	41627937	42039213	457	436	62	rs2073158;rs9349200;rs13200335;rs75455499;rs138307665;rs12527949;rs80045728;rs79048920;rs149685387;rs76163614;rs4711690;rs9471643;rs62396735;rs150078083;rs538220746;rs2040017;rs570722479;rs200870810;rs10947997;rs62396739;rs9349205;rs9349209;rs7770598;rs546531589;rs60662806;rs4607417;rs56056026;rs9462764;rs4365924;rs12191565;rs10948006;rs9367126;rs6907935;rs67840739;rs28360509;rs544654494;rs587577…	11	rs2073158;rs75455499;rs4711690;rs150078083;rs570722479;rs9349205;rs62417391;rs558639653;rs117088657;rs4711704;rs79925024	A	G	-0.0812199	0.00366432	7.47e-109	0.218705	136865	Known
MCH	24	6:109634599:C:T	rs13191948	6	109634599	1.41e-27	109503976	109650140	171	159	3	rs13191948;rs35757653;rs6925339	1	rs13191948	T	C	0.0586203	0.00538716	1.41e-27	0.122577	136865	Known
MCH	25	6:111459969:A:C	rs9400468	6	111459969	2.1e-10	111417959	111548430	117	115	1	rs9400468	1	rs9400468	C	A	0.0194087	0.00305475	2.1e-10	0.282417	136865	Known
MCH	26	6:135411228:C:T	rs9376090	6	135411228	1.61e-170	135132748	136111687	677	640	60	rs143337977;rs144019914;rs147568867;rs140929018;rs111454601;rs9494086;rs4521610;rs139071893;rs9402655;rs72012866;rs9494089;rs9494108;rs565840195;rs6569980;rs76812437;rs6569975;rs150330362;rs79290860;rs76407617;rs1547247;rs117596645;rs9402680;rs538261385;rs74684002;rs61738492;rs76482099;rs148969519;rs75351053;rs9376090;rs9494139;rs2210366;rs35874523;rs6930223;rs9389270;rs9483788;rs10710789;rs58802…	19	rs143337977;rs111454601;rs9402655;rs150330362;rs117596645;rs74684002;rs148969519;rs75351053;rs9376090;rs55731938;rs148129924;rs9389267;rs149651788;rs78791991;rs75623964;rs61181570;rs55947720;rs4896138;rs138263379	C	T	0.0766218	0.00275267	1.61e-170	0.324714	136865	Known
MCH	27	6:139839444:A:G	rs608662	6	139839444	1.76e-22	139805906	139871653	124	121	4	rs608662;rs61133457;rs618652;rs688510	2	rs608662;rs688510	A	G	-0.0340263	0.00348823	1.76e-22	0.233869	136865	Known
MCH	28	7:50427982:A:G	rs6592965	7	50427982	3.22e-11	50427982	50510076	7	7	2	rs6592965;rs11763774	1	rs6592965	A	G	0.0183935	0.00277166	3.22e-11	0.322855	136865	Known
MCH	29	7:80286003:C:T	rs75326924	7	80286003	1.51e-11	80031499	80443217	10	10	5	rs75326924;rs148177369;rs117082674;rs147562720;rs147077527	1	rs75326924	T	C	-0.0519314	0.007697	1.51e-11	0.0680342	136865	Known
MCH	30	7:92614286:C:T	rs10260810	7	92614286	2.59e-17	92226376	92677827	126	123	12	rs3731343;rs11972740;rs2237575;rs60417901;rs78271126;rs10260810;rs150684942;rs12672660;rs11976485;rs118169096;rs10953082;rs56742403	4	rs3731343;rs78271126;rs10260810;rs10953082	C	T	-0.0390363	0.00461209	2.59e-17	0.155989	136865	Known
MCH	31	7:100245187:C:T	rs2231175	7	100245187	9.04e-25	99807893	100356544	150	143	7	rs2075672;rs371423364;rs221770;rs139813080;rs11767547;rs74653173;rs2231175	2	rs2075672;rs2231175	T	C	0.100306	0.00976119	9.04e-25	0.044701	136865	Known
MCH	32	8:21779937:C:G	rs80207740	8	21779937	2.65e-09	21765198	21866662	24	22	2	rs80207740;rs59635982	1	rs80207740	G	C	0.0152717	0.00256586	2.65e-09	0.356402	136865	Known
MCH	33	8:98773382:C:G	rs2438200	8	98773382	4.41e-09	98630211	98794568	87	81	2	rs2438200;rs3021472	1	rs2438200	C	G	0.0234875	0.00400251	4.41e-09	0.192905	136865	Known
MCH	34	8:128966573:A:G	rs59027521	8	128966573	9.33e-10	128937609	128985757	21	21	1	rs59027521	1	rs59027521	G	A	-0.0349285	0.00570688	9.33e-10	0.111581	136865	Known
MCH	35	9:4856724:A:G	rs7870674	9	4856724	1.96e-14	4811553	4875652	94	90	13	rs7870674;rs35780244;rs57980387;rs295918;rs4740804;rs59950327;rs1967822;rs10974824;rs3780359;rs2236498;rs10974827;rs6476915;rs33973400	2	rs7870674;rs10974827	A	G	0.0224015	0.00292711	1.96e-14	0.298298	136865	Known
MCH	36	9:140135081:G:T	rs113032304	9	140135081	3.03e-09	140100317	140136829	25	25	2	rs113032304;rs61466113	1	rs113032304	G	T	0.0260216	0.00438825	3.03e-09	0.168717	136865	Known
MCH	37	10:26994732:C:G	rs2477296	10	26994732	1.96e-08	26957916	27004317	18	18	1	rs2477296	1	rs2477296	G	C	0.0652579	0.0116218	1.96e-08	0.0327257	136865	Known
MCH	38	10:46060197:C:CAAT	rs147800916	10	46060197	1.28e-31	45373510	46346686	701	682	10	rs2281841;rs142419588;rs118024064;rs74530696;rs147800916;rs117534817;rs139616278;rs1868622;rs112963802;rs7908745	3	rs2281841;rs142419588;rs147800916	CAAT	C	0.0808922	0.00691417	1.28e-31	0.0813137	136865	Known
MCH	39	10:51582894:C:T	rs41306524	10	51582894	1.99e-29	51201753	51638172	34	26	2	rs41306524;rs7100901	1	rs41306524	T	C	0.0742553	0.00659258	1.99e-29	0.0880612	136865	Known
MCH	40	10:103963395:A:G	rs11527908	10	103963395	4.74e-11	103854354	104961477	241	234	3	rs11527908;rs11191240;rs11191442	2	rs11527908;rs11191442	G	A	0.0398279	0.00605402	4.74e-11	0.101743	136865	Known
MCH	41	10:105688050:A:G	rs17116149	10	105688050	5.77e-12	105671683	105720844	34	34	1	rs17116149	1	rs17116149	A	G	-0.0472527	0.00686282	5.77e-12	0.0823183	136865	Known
MCH	42	11:16685154:C:T	rs117947332	11	16685154	8.04e-11	15992319	16807362	283	278	5	rs79522177;rs34170019;rs117947332;rs376898975;rs140491810	3	rs79522177;rs117947332;rs376898975	C	T	-0.0611979	0.00941521	8.04e-11	0.0479925	136865	Known
MCH	43	11:65371604:C:T	rs1151488	11	65371604	5.69e-09	65351364	65684730	36	36	2	rs1151488;rs116997238	1	rs1151488	C	T	-0.0402276	0.00690539	5.69e-09	0.0816571	136865	Known
MCH	44	11:67200812:C:T	rs55987642	11	67200812	1.63e-09	67191346	67354435	6	5	2	rs55987642;rs8191452	1	rs55987642	T	C	-0.0474054	0.00785987	1.63e-09	0.0650641	136865	Known
MCH	45	11:122969778:A:G	rs4936776	11	122969778	2.37e-23	122883923	123003042	111	105	6	rs4936776;rs201034582;rs7950233;rs117217993;rs10892959;rs11218980	1	rs4936776	A	G	-0.0449096	0.00451073	2.37e-23	0.161444	136865	Known
MCH	46	12:4330068:T:TTC	rs10592192	12	4330068	3.7e-17	4321621	4334329	24	22	3	rs10592192;rs76395538;rs76626433	1	rs10592192	T	TTC	0.0265248	0.00314941	3.7e-17	0.270033	136865	Known
MCH	47	12:53759858:C:T	rs76958490	12	53759858	2.48e-09	53649794	53885703	150	149	2	rs76958490;rs367696924	1	rs76958490	T	C	-0.0230072	0.00385857	2.48e-09	0.20274	136865	Known
MCH	48	12:57146069:G:T	rs2277339	12	57146069	2.28e-12	57006384	57217104	32	4	2	rs2277339;rs3782232	1	rs2277339	G	T	0.0244354	0.00348263	2.28e-12	0.233796	136865	Known
MCH	49	12:112930475:C:T	rs11066325	12	112930475	1.56e-09	112110489	113117897	16	16	1	rs11066325	1	rs11066325	C	T	-0.0311271	0.00515547	1.56e-09	0.163307	136865	Known
MCH	50	13:41364889:A:T	rs118068821	13	41364889	1e-19	41146734	41689587	64	63	7	rs118068821;rs79921597;rs7332504;rs199866918;rs148803074;rs151225194;rs2031662	2	rs118068821;rs151225194	T	A	0.0330725	0.00363892	1e-19	0.219925	136865	Known
MCH	51	13:76057383:A:G	rs9573567	13	76057383	9.34e-15	76028631	76106493	95	88	1	rs9573567	1	rs9573567	A	G	-0.0294375	0.00379937	9.34e-15	0.2083	136865	Known
MCH	52	14:23482404:A:G	rs60950807	14	23482404	6.94e-10	23375251	23509364	46	40	1	rs60950807	1	rs60950807	A	G	-0.0536417	0.00869744	6.94e-10	0.0551017	136865	Known
MCH	53	14:74211446:A:C	rs75025690	14	74211446	5.44e-12	74196720	74214744	7	7	1	rs75025690	1	rs75025690	A	C	0.0736847	0.0106888	5.44e-12	0.0380192	136865	Known
MCH	54	14:75506696:C:T	rs28757011	14	75506696	3.3e-09	75441504	75629587	6	6	1	rs28757011	1	rs28757011	T	C	-0.0757383	0.0128025	3.3e-09	0.0273518	136865	Known
MCH	55	14:103844854:A:G	rs78284524	14	103844854	2.31e-10	103822762	104019168	25	25	3	rs78284524;rs139008205;rs117307176	1	rs78284524	A	G	0.0588784	0.00928768	2.31e-10	0.0490556	136865	Known
MCH	56	15:31547005:A:G	rs80335603	15	31547005	2.76e-14	31546115	31553742	9	9	1	rs80335603	1	rs80335603	G	A	0.0647457	0.00850904	2.76e-14	0.0570453	136865	Known
MCH	57	15:66099113:A:G	rs12442510	15	66099113	5.84e-32	65695431	66217240	415	409	19	rs12442510;rs2414887;rs8028099;rs12903123;rs11071843;rs77389;rs34355872;rs581430;rs7171289;rs11632485;rs71936881;rs61413262;rs67109112;rs199817472;rs5813364;rs541989496;rs7175692;rs528059595;rs566627923	1	rs12442510	A	G	0.0384467	0.0032676	5.84e-32	0.25478	136865	Known
MCH	58	16:193224:A:G	rs11864973	16	193224	6.55e-162	79609	592293	401	384	37	rs2239297;rs60125383;rs185761692;rs2541604;rs11646519;rs7194649;rs74539621;rs11864973;rs2541602;rs2685130;rs68035351;rs216606;rs550686622;rs2541639;rs2858931;rs531588932;rs2858013;rs2858015;rs35379530;rs56007737;rs35038459;rs1122794;rs78369087;rs12917880;rs369903317;rs9929462;rs916194;rs2858091;rs144630608;rs7189020;rs10751767;rs140871153;rs80220623;rs214252;rs61443138;rs45612235;rs34433710	8	rs2239297;rs11864973;rs2541639;rs78369087;rs2858091;rs140871153;rs80220623;rs34433710	A	G	-0.179809	0.00663136	6.55e-162	0.0876338	136865	Known
MCH	59	16:68702077:A:G	rs3118234	16	68702077	5.15e-14	68434883	68837496	278	272	4	rs3118234;rs72785165;rs2059254;rs2018058	1	rs3118234	A	G	-0.0463705	0.00615971	5.15e-14	0.0989734	136865	Known
MCH	60	17:27169737:T:TGCCGCCC	rs536829095	17	27169737	1.76e-16	26131234	29262773	1298	1232	22	rs4795449;rs191981826;rs76392795;rs4795466;rs138029684;rs536829095;rs572856884;rs75526574;rs371311545;rs367889957;rs71371126;rs2020942;rs7215157;rs200994033;rs9890032;rs11284489;rs216475;rs11080128;rs550171059;rs28583156;rs1808255;rs144218749	4	rs4795449;rs536829095;rs71371126;rs200994033	TGCCGCCC	T	0.0261659	0.00317645	1.76e-16	0.266295	136865	Known
MCH	61	17:42328621:A:G	rs2285644	17	42328621	2.48e-09	42079930	42328621	4	1	1	rs2285644	1	rs2285644	A	G	-0.052241	0.00876147	2.48e-09	0.0544661	136865	Known
MCH	62	17:44120673:G:GA	rs150455959	17	44120673	1.35e-10	44083948	44862142	283	219	4	rs150455959;rs12603341;rs137877621;rs559565797	1	rs150455959	GA	G	0.0161579	0.00251626	1.35e-10	0.365386	136865	Known
MCH	63	17:45720651:A:G	rs75744019	17	45720651	1.55e-08	45374803	45800658	186	178	1	rs75744019	1	rs75744019	G	A	0.0259099	0.00458143	1.55e-08	0.156808	136865	Known
MCH	64	18:20673997:A:T	rs142822394	18	20673997	4.01e-08	20470804	20673997	5	5	1	rs142822394	1	rs142822394	A	T	-0.0668732	0.0121805	4.01e-08	0.0298396	136865	Known
MCH	65	18:41980501:G:T	rs16977972	18	41980501	2.13e-08	41968564	42113151	80	71	1	rs16977972	1	rs16977972	T	G	-0.0201137	0.00359127	2.13e-08	0.224327	136865	Known
MCH	66	18:43715506:A:G	rs1791403	18	43715506	3.88e-09	43620328	43865298	336	327	3	rs1791403;rs11355953;rs4890311	1	rs1791403	A	G	0.0116749	0.00198244	3.88e-09	0.496369	136865	Known
MCH	67	19:4505445:A:G	rs16989695	19	4505445	8.61e-23	4467113	4511791	70	62	3	rs16989695;rs34663282;rs2288924	1	rs16989695	A	G	0.0274078	0.00278902	8.61e-23	0.318442	136865	Known
MCH	68	19:12996500:A:G	rs2072596	19	12996500	3.6e-29	12707254	13075165	158	146	15	rs2072596;rs3745647;rs8108826;rs112540795;rs35501398;rs116813755;rs149645338;rs200954289;rs117226707;rs62108438;rs140618956;rs2967896;rs34226478;rs56160517;rs113797416	2	rs2072596;rs62108438	G	A	-0.129895	0.0115864	3.6e-29	0.0328353	136865	Known
MCH	69	19:33084340:A:G	rs55929659	19	33084340	5.29e-11	33039726	33111758	39	39	1	rs55929659	1	rs55929659	A	G	-0.039734	0.00605458	5.29e-11	0.101377	136865	Known
MCH	70	19:33754548:C:T	rs78744187	19	33754548	1.47e-17	33754548	33763475	9	9	5	rs78744187;rs10401672;rs55804555;rs74919049;rs117783755	2	rs78744187;rs74919049	T	C	-0.120032	0.0140727	1.47e-17	0.0229679	136865	Known
MCH	71	20:55990426:C:T	rs910758	20	55990426	1.06e-10	55989766	55999932	15	15	1	rs910758	1	rs910758	T	C	0.0141455	0.00219035	1.06e-10	0.438589	136865	Known
MCH	72	21:39845275:C:T	rs78762153	21	39845275	2.13e-11	39835126	39895082	14	14	1	rs78762153	1	rs78762153	C	T	0.0412171	0.00615447	2.13e-11	0.0988529	136865	Known
MCH	73	22:21971041:C:T	rs738129	22	21971041	2.83e-09	21912246	21992386	112	104	2	rs738129;rs576111528	1	rs738129	T	C	-0.0134791	0.00226884	2.83e-09	0.418748	136865	Known
MCH	74	22:32902476:C:T	rs28881856	22	32902476	1.55e-15	32857821	32907769	123	115	3	rs28881856;rs9609564;rs5749448	1	rs28881856	T	C	-0.0370687	0.00464955	1.55e-15	0.153158	136865	Known
MCH	75	22:36778943:C:T	rs79087055	22	36778943	5.39e-10	36757202	36818662	148	138	1	rs79087055	1	rs79087055	C	T	-0.0350506	0.00564655	5.39e-10	0.113762	136865	Known
MCH	76	22:37462936:A:G	rs855791	22	37462936	1.99e-60	37367723	37514076	347	329	27	rs5756438;rs6000522;rs130596;rs130605;rs57489451;rs5756497;rs9610643;rs5750348;rs2899279;rs35920891;rs575359293;rs5845311;rs117735021;rs5756493;rs117142554;rs855791;rs855788;rs855786;rs5756488;rs5750373;rs2019848;rs372598475;rs5756507;rs9610649;rs5756519;rs926331;rs9622546	9	rs5756438;rs6000522;rs130596;rs117735021;rs5756493;rs855791;rs2019848;rs9610649;rs9622546	G	A	0.0332828	0.00202975	1.99e-60	0.482081	136865	Known
MCH	77	22:50961854:C:T	rs2782	22	50961854	7.76e-24	50935155	51110524	151	143	13	rs131813;rs140521;rs5770966;rs2782;rs131781;rs3752397;rs4575819;rs2269382;rs12163404;rs131819;rs131818;rs117686045;rs145641866	3	rs131813;rs2782;rs145641866	T	C	-0.0319584	0.00317467	7.76e-24	0.267782	136865	Known
MCHC	1	1:158580069:C:T	rs2479868	1	158580069	8.58e-23	158434090	158726953	560	536	11	rs2479868;rs952094;rs16840439;rs857679;rs703118;rs16840748;rs11273976;rs12045893;rs863365;rs35145204;rs2022383	1	rs2479868	T	C	-0.037633	0.00382938	8.58e-23	0.415593	136908	Known
MCHC	2	2:145182957:C:G	rs10210063	2	145182957	4.05e-08	145169563	145216132	13	12	1	rs10210063	1	rs10210063	G	C	-0.0396936	0.00723173	4.05e-08	0.0733303	136908	Known
MCHC	3	3:195901357:A:G	rs9847725	3	195901357	5.53e-11	195646776	195927112	251	247	7	rs3804139;rs66682515;rs371463960;rs142701404;rs9847725;rs9864994;rs6765113	2	rs3804139;rs9847725	A	G	-0.0250003	0.00381339	5.53e-11	0.430249	136908	Known
MCHC	4	4:110917626:A:C	rs2299002	4	110917626	1.47e-09	110825941	110963648	112	110	1	rs2299002	1	rs2299002	C	A	0.0263183	0.00435207	1.47e-09	0.248941	136908	Known
MCHC	5	5:1080134:A:G	rs56287436	5	1080134	1.94e-11	983336	1117045	170	161	10	rs3789199;rs13162464;rs79635912;rs111561209;rs56287436;rs4535497;rs6874041;rs6554618;rs34523747;rs10054219	3	rs3789199;rs56287436;rs10054219	A	G	-0.0275089	0.00409954	1.94e-11	0.304664	136908	Known
MCHC	6	5:72050280:G:GA	rs35402754	5	72050280	3.93e-09	72019275	72221021	186	177	1	rs35402754	1	rs35402754	G	GA	-0.02938	0.00499064	3.93e-09	0.171995	136908	Known
MCHC	7	5:154037375:C:G	rs13155902	5	154037375	1.52e-15	154015528	154366183	169	162	9	rs13155902;rs13167587;rs59852115;rs73290792;rs79089020;rs142756010;rs143363974;rs348753;rs286623	2	rs13155902;rs143363974	G	C	-0.0303428	0.00380449	1.52e-15	0.441782	136908	Known
MCHC	8	6:16288615:A:G	rs2327958	6	16288615	1.39e-08	16248130	16295589	18	18	1	rs2327958	1	rs2327958	A	G	0.0352318	0.00620835	1.39e-08	0.102719	136908	Known
MCHC	9	6:26091179:C:G	rs1799945	6	26091179	1e-18	25790493	26135499	76	70	4	rs1799945;rs198855;rs539633309;rs62394288	1	rs1799945	G	C	0.0815661	0.00923251	1e-18	0.0437374	136908	Known
MCHC	10	6:135411228:C:T	rs9376090	6	135411228	8.06e-60	135246294	135490468	287	275	17	rs13220662;rs9389263;rs9494139;rs35874523;rs35571217;rs76407617;rs1547247;rs9376090;rs2210366;rs6930223;rs9389270;rs9483788;rs538261385;rs10710789;rs5880241;rs564719379;rs7383183	4	rs13220662;rs9376090;rs564719379;rs7383183	C	T	0.065606	0.00402186	8.06e-60	0.324616	136908	Known
MCHC	11	7:100222162:G:GA	rs11289390	7	100222162	2.81e-10	99807893	100245187	16	15	2	rs11289390;rs2231175	2	rs11289390;rs2231175	GA	G	-0.0343222	0.00544009	2.81e-10	0.139309	136908	Known
MCHC	12	8:41630405:A:G	rs4737009	8	41630405	6.9e-27	41593223	41644862	49	47	7	rs4737009;rs3886945;rs551580;rs7006290;rs534561583;rs7461534;rs11785162	2	rs4737009;rs11785162	G	A	0.0405425	0.00377632	6.9e-27	0.480509	136908	Known
MCHC	13	8:42398125:T:TAAA	rs535269686	8	42398125	2.8e-19	42334926	42468218	211	209	12	rs535269686;rs35948113;rs74555538;rs11776348;rs2923407;rs201549446;rs13251378;rs55840085;rs4339629;rs6988113;rs11284092;rs12676817	1	rs535269686	TAAA	T	0.0341192	0.00380108	2.8e-19	0.440372	136908	Known
MCHC	14	8:98764511:A:G	rs2449522	8	98764511	4.94e-08	98644686	98773382	66	62	1	rs2449522	1	rs2449522	A	G	0.0260318	0.00477349	4.94e-08	0.193477	136908	Known
MCHC	15	9:136152547:C:T	rs8176632	9	136152547	1.04e-28	136067692	136228795	114	111	11	rs9411372;rs9411475;rs8176720;rs8176632;rs117829128;rs7030248;rs3205136;rs587611953;rs616154;rs3830709;rs79902732	3	rs9411372;rs8176632;rs3830709	T	C	0.0507596	0.00456609	1.04e-28	0.217938	136908	Known
MCHC	16	11:122936483:A:G	rs11218946	11	122936483	2.15e-16	122913984	123003042	108	104	3	rs11218946;rs9666251;rs7948719	1	rs11218946	G	A	-0.0332387	0.00404676	2.15e-16	0.318272	136908	Known
MCHC	17	14:65538104:C:T	rs11626720	14	65538104	3.17e-11	65487694	65606248	75	74	2	rs11626720;rs1957949	1	rs11626720	T	C	0.0299717	0.00451498	3.17e-11	0.223584	136908	Known
MCHC	18	15:65955516:A:G	rs8027388	15	65955516	4.32e-12	65695943	66129581	401	395	10	rs8027388;rs71447853;rs34782750;rs4482223;rs34355872;rs1010285;rs1550026;rs71936881;rs77392210;rs199817472	1	rs8027388	A	G	0.0276695	0.00399476	4.32e-12	0.332618	136908	Known
MCHC	19	16:215106:A:C	rs7194649	16	215106	5.17e-30	60842	695287	409	394	25	rs216614;rs117362193;rs11864973;rs11646266;rs2541602;rs2685130;rs2858931;rs67113805;rs1211375;rs1203973;rs2541616;rs141493810;rs2685131;rs56304909;rs56007737;rs11248915;rs1122794;rs7194649;rs2239297;rs116369221;rs72763679;rs9929462;rs74539621;rs78369087;rs4984671	6	rs216614;rs2541602;rs2685131;rs7194649;rs9929462;rs4984671	A	C	-0.0630275	0.00553772	5.17e-30	0.13378	136908	Known
MCHC	20	16:57299858:A:T	rs78238999	16	57299858	1.22e-08	57167618	57305389	146	139	1	rs78238999	1	rs78238999	T	A	0.0262718	0.00461131	1.22e-08	0.212427	136908	Known
MCHC	21	16:68722377:A:G	rs3114405	16	68722377	1.27e-10	68660565	68837496	141	138	3	rs3114405;rs7184242;rs1111720	1	rs3114405	A	G	-0.0353205	0.00549286	1.27e-10	0.136431	136908	Known
MCHC	22	16:88853729:C:T	rs837763	16	88853729	2.28e-43	88832113	88862568	47	44	4	rs837763;rs2341001;rs17176239;rs59404182	1	rs837763	C	T	0.0543691	0.00393751	2.28e-43	0.356915	136908	Known
MCHC	23	17:27193652:C:CAA	rs572856884	17	27193652	1.23e-08	27009749	27199481	56	54	2	rs572856884;rs35469781	1	rs572856884	CAA	C	0.0218089	0.0038293	1.23e-08	0.422579	136908	Known
MCHC	24	17:42127643:A:AT	rs557797599	17	42127643	7.23e-11	42061629	42336149	204	200	7	rs557797599;rs228758;rs201614464;rs9906807;rs72628312;rs59825363;rs368153626	1	rs557797599	A	AT	-0.0260727	0.00400141	7.23e-11	0.334506	136908	Known
MCHC	25	18:43316901:G:T	rs7237102	18	43316901	4.08e-24	43296748	43349911	161	156	6	rs7237102;rs9951207;rs75842155;rs12955661;rs10460032;rs10460073	1	rs7237102	T	G	0.0390862	0.00385854	4.08e-24	0.397709	136908	Known
MCHC	26	19:1047078:A:G	rs4147910	19	1047078	2.37e-08	1037941	1063443	15	14	1	rs4147910	1	rs4147910	G	A	-0.0222601	0.00398727	2.37e-08	0.33788	136908	Known
MCHC	27	19:11344513:C:CT	rs34494692	19	11344513	1.83e-08	11329641	11350488	24	23	1	rs34494692	1	rs34494692	CT	C	0.0235978	0.00419332	1.83e-08	0.278494	136908	Known
MCHC	28	19:17246737:A:T	rs11086054	19	17246737	1e-15	17231611	17258828	69	69	3	rs11086054;rs112219961;rs12984096	1	rs11086054	T	A	0.0312267	0.00389049	1e-15	0.374985	136908	Known
MCHC	29	19:44274041:A:G	rs2306799	19	44274041	1.77e-12	44235517	44276883	62	60	3	rs2306799;rs16976747;rs11665973	1	rs2306799	A	G	0.033291	0.00472137	1.77e-12	0.199835	136908	Known
MCHC	30	22:37462936:A:G	rs855791	22	37462936	4.77e-49	37379539	37513548	229	220	13	rs855791;rs9610643;rs147653151;rs1005478;rs130605;rs5756491;rs57489451;rs5756497;rs372598475;rs228896;rs9610649;rs926331;rs5756507	3	rs855791;rs372598475;rs9610649	G	A	0.0555246	0.00377195	4.77e-49	0.482065	136908	Known
MCV	1	1:26872832:A:G	rs17162190	1	26872832	2.96e-11	26847640	26901319	68	64	2	rs17162190;rs1002488	1	rs17162190	G	A	-0.026501	0.00398588	2.96e-11	0.343937	137973	Known
MCV	2	1:40033905:A:G	rs58302493	1	40033905	6.67e-09	39938257	40088043	77	68	1	rs58302493	1	rs58302493	A	G	-0.0368561	0.00635553	6.67e-09	0.0986389	137973	Known
MCV	3	1:44474895:C:CT	rs34741082	1	44474895	1.01e-10	44151015	44586814	218	213	5	rs34741082;rs34282584;rs11210937;rs9727068;rs71653904	2	rs34741082;rs71653904	C	CT	-0.0277827	0.00429725	1.01e-10	0.263943	137973	Known
MCV	4	1:68148353:C:T	rs520820	1	68148353	5.83e-09	68120163	68252557	65	65	2	rs520820;rs2803461	1	rs520820	T	C	-0.0221891	0.00381151	5.83e-09	0.463478	137973	Known
MCV	5	1:78191727:C:T	rs1968027	1	78191727	5.97e-14	77911130	78549646	96	94	7	rs1968027;rs58073982;rs1166708;rs6704141;rs567625923;rs7514937;rs35751413	1	rs1968027	T	C	0.0286279	0.0038126	5.97e-14	0.445261	137973	Known
MCV	6	1:118265352:A:G	rs200524502	1	118265352	6.6e-24	118185073	118607446	99	98	9	rs12033311;rs10923366;rs17185310;rs34956474;rs10923407;rs117658786;rs200524502;rs77364522;rs35152453	2	rs12033311;rs200524502	G	A	0.0400336	0.0039706	6.6e-24	0.355631	137973	Known
MCV	7	1:156241452:C:CCTCCTGGGTTCAAGTGATT	rs200382333	1	156241452	1.78e-26	156208230	156349434	177	174	5	rs200382333;rs949464;rs369453512;rs3795731;rs11264461	1	rs200382333	C	CCTCCTGGGTTCAAGTGATT	0.0478041	0.00448949	1.78e-26	0.231455	137973	Known
MCV	8	1:158611797:C:T	rs857720	1	158611797	1.56e-19	158400391	158700972	210	193	7	rs857720;rs11265044;rs16840439;rs703118;rs145918480;rs12042917;rs12069654	1	rs857720	C	T	0.0346814	0.00383633	1.56e-19	0.424083	137973	Known
MCV	9	1:198594244:A:G	rs16843506	1	198594244	1.31e-65	198541652	199169102	489	474	27	rs1819278;rs12144380;rs75864485;rs551116219;rs3767747;rs2359852;rs16843506;rs10922467;rs150475114;rs2182418;rs5779933;rs2296618;rs142542338;rs74137218;rs10919581;rs74134904;rs79944952;rs10754250;rs7529585;rs7520823;rs10535972;rs6696003;rs16844101;rs75110780;rs71980966;rs7536036;rs1384444	5	rs1819278;rs16843506;rs7529585;rs16844101;rs1384444	G	A	0.0848645	0.00496076	1.31e-65	0.175799	137973	Known
MCV	10	1:227126886:C:G	rs78025337	1	227126886	4.91e-12	226888302	227166101	13	13	4	rs145587196;rs201717644;rs368706403;rs78025337	2	rs145587196;rs78025337	C	G	0.0771682	0.0111707	4.91e-12	0.0294587	137973	Known
MCV	11	1:248039451:C:T	rs3811444	1	248039451	1.44e-33	248026026	248048646	50	48	6	rs3811444;rs3811445;rs61855715;rs11204538;rs12035224;rs11204531	1	rs3811444	T	C	-0.0560854	0.00464493	1.44e-33	0.210806	137973	Known
MCV	12	2:8735215:A:C	rs10929543	2	8735215	1.35e-10	8714879	8756183	81	64	2	rs10929543;rs4669294	1	rs10929543	C	A	0.0245029	0.00381605	1.35e-10	0.434201	137973	Known
MCV	13	2:62517329:A:T	rs7594244	2	62517329	1.16e-08	62503725	62545195	22	22	1	rs7594244	1	rs7594244	T	A	0.0259441	0.00454753	1.16e-08	0.222652	137973	Known
MCV	14	2:145216048:C:T	rs13389578	2	145216048	1.3e-24	145139727	145250957	42	37	5	rs35339313;rs2288353;rs10197368;rs13389578;rs10197024	3	rs35339313;rs13389578;rs10197024	C	T	-0.0770436	0.00752312	1.3e-24	0.068093	137973	Known
MCV	15	2:174219135:A:G	rs920112	2	174219135	2.67e-11	174193639	174219135	17	17	2	rs920112;rs62175706	1	rs920112	A	G	0.0253341	0.00380173	2.67e-11	0.449429	137973	Known
MCV	16	2:211540507:A:C	rs1047891	2	211540507	8.88e-16	211540507	211653368	236	229	4	rs1047891;rs16844788;rs142844838;rs6736693	1	rs1047891	A	C	0.0394791	0.00490945	8.88e-16	0.181184	137973	Known
MCV	17	2:218676585:C:G	rs2288161	2	218676585	1.38e-08	218667800	218679238	11	11	1	rs2288161	1	rs2288161	G	C	-0.0295154	0.00519988	1.38e-08	0.157324	137973	Known
MCV	18	3:16932710:C:T	rs114893614	3	16932710	8.61e-48	16759632	17151806	562	550	22	rs143087891;rs138699715;rs17042904;rs60828515;rs2084533;rs17042807;rs80094410;rs114893614;rs73146904;rs56965342;rs147682542;rs576578709;rs6772050;rs144567423;rs6780646;rs11299227;rs1992380;rs7637568;rs62247188;rs6442667;rs6804793;rs62248170	4	rs143087891;rs2084533;rs114893614;rs7637568	T	C	-0.106692	0.00734624	8.61e-48	0.0717133	137973	Known
MCV	19	3:20105426:A:G	rs2948097	3	20105426	6.11e-13	20097343	20326562	114	112	4	rs2948097;rs7633812;rs78699704;rs6771625	1	rs2948097	G	A	-0.0275039	0.00382099	6.11e-13	0.439916	137973	Known
MCV	20	3:24343330:C:T	rs1505307	3	24343330	3.08e-42	23858197	24357332	196	191	11	rs562975927;rs199574659;rs62253752;rs9830674;rs2167115;rs7622481;rs73148324;rs1505307;rs12485694;rs1394767;rs7610039	3	rs562975927;rs62253752;rs1505307	T	C	-0.0607769	0.00446257	3.08e-42	0.235343	137973	Known
MCV	21	3:64005226:A:G	rs2888013	3	64005226	4.74e-09	63780047	64061581	150	141	2	rs2888013;rs3830513	1	rs2888013	G	A	-0.0308683	0.00527105	4.74e-09	0.151479	137973	Known
MCV	22	3:128338176:A:T	rs61112519	3	128338176	8.02e-11	128323356	128425253	55	55	1	rs61112519	1	rs61112519	A	T	-0.0255753	0.00393452	8.02e-11	0.363712	137973	Known
MCV	23	3:133499063:A:G	rs4854762	3	133499063	1.51e-11	133433862	133548799	105	105	4	rs4854762;rs1534164;rs6762415;rs2718796	1	rs4854762	A	G	-0.0260296	0.00385782	1.51e-11	0.40808	137973	Known
MCV	24	3:142247052:C:T	rs6440087	3	142247052	1.04e-62	141920434	142547417	748	726	41	rs80040758;rs144537386;rs75368165;rs6440087;rs66925295;rs9879967;rs11711434;rs13075800;rs373174958;rs140962182;rs34712134;rs3830601;rs4594656;rs113847264;rs4637328;rs11929107;rs6789958;rs111361987;rs11342744;rs2608069;rs9681405;rs9814922;rs11393867;rs13095425;rs11708108;rs67430439;rs6791161;rs369255846;rs138793897;rs35363343;rs373622772;rs1351965;rs56759656;rs370129456;rs534243837;rs73228759;rs56…	4	rs80040758;rs6440087;rs73228759;rs56328361	T	C	-0.0638844	0.00382226	1.04e-62	0.432672	137973	Known
MCV	25	3:195919361:G:GA	rs74833010	3	195919361	2.25e-78	195404754	195987442	735	694	70	rs12489052;rs3827561;rs6804822;rs200229871;rs4404479;rs201309355;rs9820939;rs9861311;rs201635070;rs35564668;rs9829686;rs28547297;rs147434248;rs55649226;rs56675765;rs144257652;rs13315991;rs13323879;rs62283430;rs200851708;rs72611180;rs141690014;rs4927710;rs200653815;rs117087571;rs58365266;rs66682515;rs71321895;rs147566203;rs58513496;rs34210928;rs56229553;rs77828245;rs117544913;rs117085047;rs3581967…	10	rs12489052;rs62283430;rs117544913;rs35819676;rs139688803;rs9825645;rs9834962;rs6764719;rs74833010;rs527886339	G	GA	-0.072017	0.00384254	2.25e-78	0.42085	137973	Known
MCV	26	4:3443931:A:G	rs13108218	4	3443931	7.63e-09	3434336	3447156	10	10	1	rs13108218	1	rs13108218	G	A	0.0218903	0.00378959	7.63e-09	0.497141	137973	Known
MCV	27	4:39362138:T:TTAAAATAAAA	rs144172721	4	39362138	1.08e-08	39186355	39366935	161	156	2	rs144172721;rs2066786	1	rs144172721	T	TTAAAATAAAA	0.0225324	0.00394124	1.08e-08	0.359918	137973	Known
MCV	28	4:55408875:A:T	rs218264	4	55408875	2.3e-167	55065193	55427239	389	351	24	rs192263827;rs28412473;rs78053482;rs552359160;rs17750246;rs4864905;rs58422016;rs28428779;rs77034634;rs80113191;rs13142259;rs6812505;rs1562059;rs61424751;rs218264;rs218267;rs1553659;rs1507964;rs7682962;rs1813825;rs35284941;rs77558474;rs170118;rs541088015	4	rs192263827;rs78053482;rs77034634;rs218264	T	A	0.111506	0.00404394	2.3e-167	0.32539	137973	Known
MCV	29	4:57805085:A:ATAAG	rs151337818	4	57805085	2.58e-09	57713592	57901774	92	89	1	rs151337818	1	rs151337818	A	ATAAG	0.0229418	0.00385156	2.58e-09	0.408189	137973	Known
MCV	30	4:79697281:A:G	rs147417383	4	79697281	1.21e-13	79613545	79881513	338	327	4	rs147417383;rs200664717;rs35348460;rs4246708	1	rs147417383	A	G	0.0329912	0.00444876	1.21e-13	0.237996	137973	Known
MCV	31	4:110896602:A:C	rs11568991	4	110896602	1.93e-18	110825941	110963648	126	124	4	rs11568991;rs9995637;rs7685010;rs721413	1	rs11568991	A	C	-0.0381903	0.0043591	1.93e-18	0.251372	137973	Known
MCV	32	4:122716826:C:T	rs4833775	4	122716826	3.23e-09	122683623	122843079	96	96	1	rs4833775	1	rs4833775	C	T	0.0224163	0.00378698	3.23e-09	0.486081	137973	Known
MCV	33	5:1284135:C:T	rs4449583	5	1284135	6.79e-24	983336	1296486	225	219	23	rs3789199;rs117596089;rs72705181;rs111910553;rs62331187;rs10474882;rs112034864;rs35801134;rs35188965;rs4580814;rs6554618;rs56287436;rs6874041;rs117229814;rs4495220;rs4594899;rs75415701;rs11738271;rs4449583;rs2853677;rs2853672;rs10054203;rs72709458	5	rs3789199;rs62331187;rs6874041;rs11738271;rs4449583	T	C	-0.0398139	0.00394988	6.79e-24	0.360078	137973	Known
MCV	34	5:36175787:A:G	rs16902780	5	36175787	4.67e-09	36153847	36257018	105	105	1	rs16902780	1	rs16902780	G	A	0.0335307	0.0057233	4.67e-09	0.125003	137973	Known
MCV	35	5:40770526:C:CCACTG	rs139979561	5	40770526	1.47e-08	40770526	40770526	1	1	1	rs139979561	1	rs139979561	CCACTG	C	-0.0228942	0.00404102	1.47e-08	0.326495	137973	Known
MCV	36	5:154049272:A:T	rs34542840	5	154049272	1.68e-34	154005654	154373070	467	458	23	rs4958379;rs71590142;rs5872391;rs59852115;rs13167314;rs6892346;rs34542840;rs7702928;rs6873650;rs71590150;rs138203880;rs35203618;rs112875742;rs79089020;rs575983617;rs552562542;rs2688208;rs142756010;rs2544860;rs3776982;rs6890610;rs562862447;rs348753	5	rs4958379;rs34542840;rs79089020;rs2544860;rs348753	T	A	0.0572791	0.00467581	1.68e-34	0.209697	137973	Known
MCV	37	5:173280109:C:T	rs2561764	5	173280109	1.15e-11	173192713	173398526	228	221	8	rs1868330;rs12055050;rs4041224;rs35556662;rs359431;rs360018;rs2561764;rs6864691	3	rs1868330;rs12055050;rs2561764	T	C	-0.0357424	0.00526727	1.15e-11	0.152805	137973	Known
MCV	38	6:15393435:T:TA	rs34092241	6	15393435	5.79e-10	15378429	15446447	24	24	1	rs34092241	1	rs34092241	T	TA	-0.024306	0.00392288	5.79e-10	0.3695	137973	Known
MCV	39	6:16233763:A:G	rs117277985	6	16233763	2.01e-26	16203914	16329906	74	69	7	rs117277985;rs11400155;rs541355532;rs142517;rs36064390;rs9396656;rs4716056	2	rs117277985;rs541355532	G	A	0.191939	0.0180449	2.01e-26	0.0111326	137973	Known
MCV	40	6:20631953:A:C	rs2328529	6	20631953	7.15e-09	20529117	20708220	93	90	1	rs2328529	1	rs2328529	A	C	-0.0222503	0.00384471	7.15e-09	0.416208	137973	Known
MCV	41	6:26091179:C:G	rs1799945	6	26091179	1.26e-31	25431292	29613163	2125	1906	47	rs181143602;rs77971031;rs9295666;rs6931627;rs212934;rs3765236;rs1799945;rs62626260;rs198855;rs11455177;rs539633309;rs17269374;rs34887699;rs62394288;rs530548551;rs199906554;rs112984099;rs150883641;rs543338438;rs540659743;rs34229567;rs71544690;rs568350444;rs56320945;rs10632675;rs558108969;rs114467856;rs73401012;rs2531818;rs423118;rs112892668;rs209203;rs201646450;rs9468500;rs11967759;rs11755274;rs54…	14	rs181143602;rs77971031;rs3765236;rs1799945;rs112984099;rs34229567;rs568350444;rs56320945;rs558108969;rs73401012;rs181866170;rs75068079;rs29232;rs114906298	G	C	0.108533	0.0092754	1.26e-31	0.0437368	137973	Known
MCV	42	6:41925159:A:G	rs9349205	6	41925159	1.49e-252	41527698	42052815	709	679	104	rs4711678;rs35369510;rs1001015;rs1011100;rs1883816;rs12662389;rs35250013;rs13202921;rs76163614;rs376852930;rs138307665;rs12527949;rs150099647;rs140480486;rs80045728;rs76846489;rs4714507;rs1015149;rs9369305;rs9349200;rs13200335;rs9394822;rs9369300;rs9394824;rs6933790;rs34820632;rs6939861;rs2395785;rs9369304;rs7773575;rs2040017;rs9381096;rs561693628;rs4711690;rs9471643;rs62396739;rs570722479;rs5446…	20	rs4711678;rs35369510;rs76163614;rs4714507;rs6933790;rs7773575;rs4711690;rs62396739;rs75996834;rs9349205;rs536258560;rs72853818;rs9367120;rs7744080;rs558639653;rs117088657;rs75742249;rs6919122;rs2493831;rs9381130	A	G	-0.155662	0.00458582	1.49e-252	0.218637	137973	Known
MCV	43	6:109626965:A:G	rs1008084	6	109626965	6.99e-39	109503083	110094039	241	225	7	rs35577292;rs9487013;rs9320278;rs1008084;rs2884036;rs351738;rs11153170	3	rs35577292;rs1008084;rs11153170	A	G	0.0755605	0.00579328	6.99e-39	0.121785	137973	Known
MCV	44	6:111545540:C:T	rs354551	6	111545540	6.73e-16	111394511	111916673	434	428	13	rs354551;rs354531;rs34241106;rs34291181;rs35185792;rs554035157;rs36044806;rs14399;rs528983333;rs139574606;rs9374263;rs9374264;rs11153300	3	rs354551;rs528983333;rs9374263	T	C	0.034051	0.00421665	6.73e-16	0.280087	137973	Known
MCV	45	6:135411228:C:T	rs9376090	6	135411228	0	135136700	136210557	1150	1098	69	rs111454601;rs6920586;rs139071893;rs7744685;rs1883225;rs9385710;rs9494108;rs565840195;rs6569977;rs76812437;rs6569975;rs9494072;rs150330362;rs79290860;rs76407617;rs1547247;rs117596645;rs9402680;rs538261385;rs74684002;rs61738492;rs76482099;rs148969519;rs75351053;rs9376090;rs9494139;rs2210366;rs35874523;rs6930223;rs9389271;rs9483788;rs10710789;rs5880241;rs9389263;rs117171310;rs138532999;rs55731938;r…	20	rs111454601;rs7744685;rs150330362;rs117596645;rs74684002;rs148969519;rs75351053;rs9376090;rs117171310;rs55731938;rs147291152;rs564719379;rs11960991;rs55947720;rs71006758;rs4896142;rs138263379;rs76431463;rs9321520;rs188059637	C	T	0.166048	0.00404003	0	0.32469	137973	Known
MCV	46	6:139839444:A:G	rs608662	6	139839444	3.21e-71	139753678	139894702	165	162	11	rs3010306;rs67676061;rs608662;rs145547187;rs76682447;rs61133457;rs618652;rs116664756;rs688510;rs66815330;rs60290508	3	rs3010306;rs608662;rs688510	A	G	-0.0797565	0.0044696	3.21e-71	0.23385	137973	Known
MCV	47	6:164462185:C:T	rs9458973	6	164462185	1.02e-20	164450255	164509315	165	163	2	rs9458973;rs9355459	1	rs9458973	C	T	-0.0355435	0.00380789	1.02e-20	0.449827	137973	Known
MCV	48	7:50427982:A:G	rs6592965	7	50427982	1.46e-37	50417104	50629764	283	278	17	rs6592965;rs6592967;rs12532576;rs74611294;rs12718910;rs6954833;rs11763774;rs12538151;rs12719030;rs11768267;rs12718572;rs17133878;rs73114918;rs12668621;rs12534526;rs10230385;rs72645705	3	rs6592965;rs10230385;rs72645705	A	G	0.0517885	0.00404316	1.46e-37	0.322788	137973	Known
MCV	49	7:92632303:A:C	rs55853091	7	92632303	9.05e-38	92062621	92680785	244	233	27	rs2282978;rs2282985;rs12536287;rs3731343;rs60814640;rs6956477;rs77071815;rs2374593;rs571148343;rs13229255;rs60417901;rs111812139;rs375463942;rs78271126;rs60567039;rs10260810;rs150684942;rs17164959;rs7807666;rs11976485;rs10259658;rs118169096;rs55853091;rs74827648;rs35934481;rs139294217;rs73710908	6	rs2282978;rs3731343;rs111812139;rs78271126;rs10260810;rs55853091	A	C	0.0570108	0.00443798	9.05e-38	0.239945	137973	Known
MCV	50	7:100245187:C:T	rs2231175	7	100245187	1.03e-15	100210687	100388041	65	61	5	rs11289390;rs35190962;rs35819525;rs2231175;rs10226460	3	rs11289390;rs2231175;rs10226460	T	C	0.073506	0.00916133	1.03e-15	0.0446899	137973	Known
MCV	51	8:21779937:C:G	rs80207740	8	21779937	8.77e-29	21695958	21890589	295	283	15	rs9644147;rs79371289;rs17581589;rs17615468;rs59635982;rs17853066;rs5890015;rs17616085;rs4872220;rs80207740;rs111590006;rs12541385;rs6996493;rs900778;rs35551108	3	rs9644147;rs80207740;rs6996493	G	C	0.0439692	0.00394982	8.77e-29	0.356512	137973	Known
MCV	52	8:41630405:A:G	rs4737009	8	41630405	2.68e-14	41630405	41630447	2	2	1	rs4737009	1	rs4737009	G	A	-0.02888	0.00379348	2.68e-14	0.480518	137973	Known
MCV	53	8:42390873:C:T	rs2974337	8	42390873	6.83e-17	42314205	42468218	216	213	9	rs2974337;rs74555538;rs1349471;rs2978456;rs77258375;rs10107967;rs4368963;rs55837592;rs12676817	1	rs2974337	T	C	-0.032027	0.00383559	6.83e-17	0.421905	137973	Known
MCV	54	8:103288343:C:T	rs2853238	8	103288343	1.36e-18	103203103	103501770	170	164	8	rs2853238;rs576976876;rs62523102;rs72606691;rs13249904;rs1265152;rs2853228;rs148103121	1	rs2853238	C	T	0.0335368	0.00381087	1.36e-18	0.460297	137973	Known
MCV	55	8:128965269:C:G	rs56223526	8	128965269	8.76e-09	128937609	128985757	21	21	1	rs56223526	1	rs56223526	C	G	-0.0321675	0.0055913	8.76e-09	0.131834	137973	Known
MCV	56	9:4845242:A:G	rs295258	9	4845242	3.4e-61	4765990	4988761	239	229	28	rs1260011;rs369119;rs201298631;rs545683704;rs35765032;rs6476915;rs33973400;rs41313796;rs35089310;rs3847260;rs559915577;rs296852;rs386616;rs7852738;rs79423976;rs10815090;rs10974824;rs10974827;rs295258;rs7870037;rs4742051;rs57980387;rs295918;rs4740804;rs59950327;rs1967822;rs3780363;rs7849191	4	rs1260011;rs79423976;rs295258;rs7849191	A	G	0.0624716	0.00378511	3.4e-61	0.499757	137973	Known
MCV	57	9:20801250:A:G	rs10122278	9	20801250	3.01e-08	20723468	20928187	89	87	1	rs10122278	1	rs10122278	G	A	-0.0272794	0.0049233	3.01e-08	0.1813	137973	Known
MCV	58	9:100745902:A:G	rs3739672	9	100745902	2.06e-11	100740124	100808755	34	32	1	rs3739672	1	rs3739672	G	A	-0.0458726	0.00684496	2.06e-11	0.0835961	137973	Known
MCV	59	9:136132516:A:G	rs2073823	9	136132516	4.57e-37	136067692	136337740	130	126	17	rs9411475;rs9411476;rs8176757;rs8176635;rs117706705;rs2073823;rs587611953;rs117829128;rs7030248;rs77843399;rs3205136;rs7025162;rs141328418;rs62637580;rs62575995;rs28503755;rs2073937	6	rs9411475;rs2073823;rs7025162;rs141328418;rs62637580;rs2073937	A	G	-0.0584214	0.00459283	4.57e-37	0.217311	137973	Known
MCV	60	9:140117968:A:G	rs73565707	9	140117968	1.15e-15	140100224	140136829	37	37	3	rs73565707;rs78067620;rs3936235	1	rs73565707	G	A	0.0370131	0.00462088	1.15e-15	0.214527	137973	Known
MCV	61	10:6962623:A:G	rs10905064	10	6962623	1.21e-08	6944579	6978361	33	32	1	rs10905064	1	rs10905064	A	G	-0.0218469	0.00383347	1.21e-08	0.424315	137973	Known
MCV	62	10:46101021:A:C	rs73291195	10	46101021	1.82e-46	45373510	46346686	914	871	23	rs2281841;rs10900130;rs17417442;rs7099692;rs4948973;rs72784554;rs112963802;rs142419588;rs201204438;rs149444556;rs142894145;rs3780905;rs3780909;rs4540799;rs10900218;rs199630176;rs138643555;rs10793624;rs148286432;rs73291195;rs117534817;rs528171756;rs61855781	7	rs2281841;rs4948973;rs72784554;rs142419588;rs3780905;rs73291195;rs61855781	C	A	0.0981959	0.0068607	1.82e-46	0.0832228	137973	Known
MCV	63	10:51582894:C:T	rs41306524	10	51582894	1.12e-42	51201753	51638172	43	35	4	rs12264350;rs7070965;rs41306524;rs10821682	2	rs12264350;rs41306524	T	C	0.0915701	0.00668736	1.12e-42	0.0880861	137973	Known
MCV	64	10:61703261:C:T	rs10994081	10	61703261	6.8e-09	61659988	61724769	75	70	2	rs10994081;rs6479675	1	rs10994081	C	T	-0.0271341	0.00468176	6.8e-09	0.206385	137973	Novel
MCV	65	10:97957885:A:C	rs2861304	10	97957885	4.25e-10	97776722	97964261	90	89	1	rs2861304	1	rs2861304	C	A	0.0241708	0.0038708	4.25e-10	0.393892	137973	Known
MCV	66	10:101278725:C:T	rs11190133	10	101278725	4.24e-15	101271789	101327851	100	100	4	rs11190133;rs112932175;rs7903634;rs7901824	1	rs11190133	T	C	0.0306151	0.00390121	4.24e-15	0.376922	137973	Known
MCV	67	10:104487382:C:T	rs2902548	10	104487382	2.5e-11	103885557	104570905	88	80	7	rs573605538;rs11599734;rs80171687;rs553067075;rs2902548;rs565064025;rs12261409	3	rs573605538;rs80171687;rs2902548	C	T	0.0256578	0.00384495	2.5e-11	0.416998	137973	Known
MCV	68	10:105688050:A:G	rs17116149	10	105688050	1.54e-17	105671683	105721384	35	35	2	rs17116149;rs79710161	1	rs17116149	A	G	-0.0586711	0.00688289	1.54e-17	0.0823639	137973	Known
MCV	69	11:4136974:A:G	rs1662161	11	4136974	3.65e-08	3937008	4170791	55	55	1	rs1662161	1	rs1662161	G	A	0.0211018	0.00383168	3.65e-08	0.426645	137973	Known
MCV	70	11:16034398:A:G	rs58002079	11	16034398	8.64e-15	15992319	16382466	280	271	8	rs58002079;rs184909742;rs184217123;rs531354676;rs34170019;rs1013304;rs12277740;rs59859401	1	rs58002079	A	G	0.0304692	0.00392752	8.64e-15	0.369308	137973	Known
MCV	71	11:19250164:A:C	rs10500844	11	19250164	7.95e-16	19208611	19250164	37	37	4	rs10500844;rs12225248;rs199692780;rs66540504	1	rs10500844	C	A	0.0315629	0.00391842	7.95e-16	0.375381	137973	Known
MCV	72	11:33913568:C:T	rs2273799	11	33913568	1.73e-08	33908547	33914463	13	13	1	rs2273799	1	rs2273799	T	C	-0.0220314	0.00390815	1.73e-08	0.378969	137973	Known
MCV	73	11:61647427:G:T	rs174635	11	61647427	4.87e-08	61645967	61678754	28	28	1	rs174635	1	rs174635	T	G	0.0226101	0.00414399	4.87e-08	0.299356	137973	Known
MCV	74	11:64997091:C:T	rs4930285	11	64997091	9.97e-09	64949119	65100506	35	35	1	rs4930285	1	rs4930285	T	C	0.0263234	0.00459294	9.97e-09	0.21801	137973	Known
MCV	75	11:67354435:G:T	rs8191452	11	67354435	2.39e-12	66965960	67354986	42	41	5	rs534476821;rs7931925;rs8191452;rs189381894;rs55987642	2	rs534476821;rs8191452	G	T	-0.0773441	0.0110341	2.39e-12	0.0303248	137973	Known
MCV	76	11:95663660:G:GTT	rs143568010	11	95663660	3.66e-08	95500213	95677843	133	133	1	rs143568010	1	rs143568010	G	GTT	-0.0210217	0.00381773	3.66e-08	0.44479	137973	Known
MCV	77	11:100474166:T:TCCCA	rs143707862	11	100474166	9.93e-11	100443186	100581696	144	142	2	rs143707862;rs201674124	1	rs143707862	TCCCA	T	-0.0297907	0.00460588	9.93e-11	0.216854	137973	Known
MCV	78	11:108023745:C:T	rs6589004	11	108023745	2.12e-10	107983015	108367453	380	373	2	rs6589004;rs34082898	1	rs6589004	C	T	-0.0241037	0.00379462	2.12e-10	0.486175	137973	Known
MCV	79	11:114009982:A:G	rs4936291	11	114009982	1.74e-11	113975210	114011710	42	40	3	rs4936291;rs2073846;rs238890	1	rs4936291	A	G	0.0255197	0.00379415	1.74e-11	0.459209	137973	Known
MCV	80	11:122945672:G:T	rs4936774	11	122945672	9.34e-13	122913984	123003042	79	75	2	rs4936774;rs11218992	1	rs4936774	G	T	-0.0369239	0.00517144	9.34e-13	0.160216	137973	Known
MCV	81	12:4330215:C:T	rs4573764	12	4330215	4.98e-45	4321621	4370799	33	31	6	rs66760703;rs34717774;rs118018582;rs4573764;rs7980398;rs67684915	2	rs66760703;rs4573764	T	C	0.0586517	0.00416536	4.98e-45	0.291474	137973	Known
MCV	82	12:52482587:C:T	rs1317275	12	52482587	3.87e-13	52460424	52492794	50	49	2	rs1317275;rs4762053	1	rs1317275	C	T	0.0276558	0.00380928	3.87e-13	0.470005	137973	Known
MCV	83	12:53801115:A:T	rs79205721	12	53801115	7.97e-23	53614349	54069234	329	323	20	rs6580936;rs57223599;rs59367849;rs10876422;rs57829438;rs11300411;rs10783573;rs79205721;rs117572137;rs34876302;rs10876460;rs17099739;rs200164879;rs12425788;rs117814514;rs116850133;rs35982358;rs76958490;rs533010051;rs540100717	3	rs6580936;rs79205721;rs540100717	T	A	-0.0435423	0.00442735	7.97e-23	0.241736	137973	Known
MCV	84	12:57146069:G:T	rs2277339	12	57146069	3.81e-24	56987070	57217104	40	12	3	rs2277339;rs145849435;rs3782232	1	rs2277339	G	T	0.045242	0.00446331	3.81e-24	0.233872	137973	Known
MCV	85	12:112930475:C:T	rs11066325	12	112930475	1.17e-17	111367244	113117897	1010	959	22	rs149212747;rs11065950;rs11613633;rs11066008;rs555501971;rs11066150;rs71445573;rs12229654;rs76892715;rs2097658;rs4766566;rs79105258;rs7970181;rs144407107;rs562467257;rs74210960;rs11066341;rs60118986;rs61088218;rs142958717;rs141043717;rs11066325	3	rs149212747;rs7970181;rs11066325	C	T	-0.0526333	0.00615183	1.17e-17	0.163351	137973	Known
MCV	86	12:121346795:C:G	rs11065324	12	121346795	1.38e-21	120857439	121489586	911	876	46	rs11065120;rs3044471;rs75905531;rs2673623;rs11352199;rs11065144;rs10638915;rs63190362;rs542675489;rs10774561;rs7304551;rs373092594;rs72058818;rs35525246;rs550420319;rs55688775;rs7308648;rs12231101;rs11065289;rs10849800;rs10774578;rs2001133;rs78470721;rs2461507;rs10588566;rs111524607;rs78783531;rs11300854;rs2239686;rs76909052;rs4767919;rs11065324;rs200856429;rs2649999;rs10849823;rs1169289;rs116928…	4	rs11065120;rs35525246;rs2239686;rs11065324	G	C	-0.0363787	0.00381183	1.38e-21	0.462395	137973	Known
MCV	87	12:133061925:A:G	rs4883528	12	133061925	4.82e-10	133047979	133166161	94	93	4	rs4883528;rs60901971;rs112683685;rs148948630	2	rs4883528;rs148948630	A	G	-0.0237975	0.00382289	4.82e-10	0.431334	137973	Known
MCV	88	13:41338147:C:T	rs77473576	13	41338147	3.28e-25	41105387	41730442	117	115	14	rs17446593;rs77473576;rs17849654;rs79921597;rs199866918;rs9566605;rs148803074;rs202065726;rs76501038;rs117752462;rs7323670;rs66521234;rs9590569;rs144108529	4	rs17446593;rs77473576;rs9590569;rs144108529	C	T	0.0459164	0.00442644	3.28e-25	0.241058	137973	Known
MCV	89	13:76077908:A:G	rs4242961	13	76077908	6.09e-33	75979903	76444390	393	375	12	rs4242961;rs9543960;rs7989520;rs11330521;rs79013229;rs58291021;rs9565163;rs537093203;rs4394965;rs9573555;rs35548574;rs953109	1	rs4242961	A	G	-0.0555196	0.00464394	6.09e-33	0.211614	137973	Known
MCV	90	13:110431626:A:G	rs4771648	13	110431626	2.58e-11	110402066	110463257	38	37	3	rs4771648;rs67439138;rs56331139	1	rs4771648	A	G	0.0253192	0.0037968	2.58e-11	0.461271	137973	Known
MCV	91	14:58784781:C:T	rs6573199	14	58784781	8.53e-10	58643368	58856709	187	181	2	rs6573199;rs565038104	1	rs6573199	C	T	-0.0242196	0.00394795	8.53e-10	0.359241	137973	Known
MCV	92	14:65509878:C:T	rs11628273	14	65509878	4.06e-10	65473196	65519169	18	18	1	rs11628273	1	rs11628273	C	T	-0.0244422	0.00390963	4.06e-10	0.378831	137973	Known
MCV	93	14:74129118:A:C	rs2878626	14	74129118	7.34e-09	74115310	74211446	55	54	3	rs2878626;rs187273140;rs568125826	2	rs2878626;rs568125826	A	C	0.0250029	0.00432362	7.34e-09	0.257492	137973	Known
MCV	94	14:75506696:C:T	rs28757011	14	75506696	9.76e-09	75441504	75629587	6	6	1	rs28757011	1	rs28757011	T	C	-0.066691	0.011629	9.76e-09	0.0273169	137973	Novel
MCV	95	14:101165917:C:T	rs111475476	14	101165917	1.37e-11	101148926	101186641	40	39	3	rs111475476;rs9324022;rs17099609	1	rs111475476	T	C	0.0279259	0.0041305	1.37e-11	0.300769	137973	Known
MCV	96	15:31553742:G:T	rs11854121	15	31553742	1.19e-19	31546115	31558406	17	17	2	rs11854121;rs74013336	1	rs11854121	G	T	0.0738254	0.00813961	1.19e-19	0.0574243	137973	Known
MCV	97	15:56726802:C:T	rs11630363	15	56726802	1.51e-09	56538562	56745305	155	152	1	rs11630363	1	rs11630363	C	T	-0.0243443	0.00402827	1.51e-09	0.331746	137973	Known
MCV	98	15:66026906:C:T	rs28574874	15	66026906	5.6e-47	65695431	66845166	639	627	32	rs28574874;rs367756663;rs566627923;rs6494539;rs2414887;rs543065514;rs35401534;rs59627469;rs148315888;rs333548;rs11071843;rs77389;rs34355872;rs3928450;rs7171289;rs11632485;rs71936881;rs77392210;rs373318444;rs61413262;rs67109112;rs5813362;rs531316289;rs5813364;rs12914034;rs71447853;rs541989496;rs370142994;rs12903123;rs563322196;rs16949219;rs12440176	3	rs28574874;rs12903123;rs12440176	T	C	0.0601341	0.00417756	5.6e-47	0.287672	137973	Known
MCV	99	16:193224:A:G	rs11864973	16	193224	9.22e-134	60842	592293	443	423	43	rs543545818;rs2541602;rs2685130;rs56007737;rs9929462;rs9930575;rs74539621;rs144383445;rs2239297;rs2541616;rs60125383;rs11864973;rs11646519;rs2461285;rs2858925;rs142507510;rs68035351;rs216606;rs550686622;rs185761692;rs2858931;rs1211375;rs78369087;rs72763693;rs570686033;rs35232869;rs143896892;rs739999;rs2541639;rs2858013;rs35379530;rs35038459;rs9934398;rs1122794;rs73486220;rs531588932;rs369903317;r…	7	rs543545818;rs11864973;rs2858931;rs2858013;rs369903317;rs59923564;rs79269851	A	G	-0.164874	0.00669872	9.22e-134	0.0876186	137973	Known
MCV	100	16:30055750:C:T	rs4788218	16	30055750	4.05e-14	29882490	30147265	199	192	5	rs12932403;rs142032045;rs9922041;rs4787484;rs4788218	2	rs12932403;rs4788218	C	T	0.0443454	0.0058664	4.05e-14	0.118251	137973	Known
MCV	101	16:50110084:A:AT	rs35922252	16	50110084	4.36e-19	50010776	50282228	363	354	11	rs35922252;rs8062668;rs58441252;rs77791228;rs4785386;rs7185189;rs11348220;rs554737413;rs12444006;rs28830320;rs75667161	1	rs35922252	A	AT	0.035049	0.00392604	4.36e-19	0.372305	137973	Known
MCV	102	16:68339734:C:G	rs56372488	16	68339734	3.28e-08	68294800	68430563	95	94	1	rs56372488	1	rs56372488	C	G	-0.0297592	0.00538529	3.28e-08	0.144061	137973	Known
MCV	103	16:88858646:G:T	rs2968478	16	88858646	3.27e-16	88837243	88862568	26	24	2	rs2968478;rs59404182	1	rs2968478	T	G	-0.032421	0.00397178	3.27e-16	0.350337	137973	Known
MCV	104	17:27169737:T:TGCCGCCC	rs536829095	17	27169737	9.55e-25	26843709	27206029	195	189	11	rs4795449;rs191981826;rs4795466;rs536829095;rs34299509;rs572856884;rs562419288;rs201541427;rs80248967;rs9909979;rs367889957	2	rs4795449;rs536829095	TGCCGCCC	T	0.0439846	0.00428254	9.55e-25	0.266226	137973	Known
MCV	105	17:29171765:C:CAAAAA	rs569986111	17	29171765	8.19e-19	28564326	29329263	1116	1074	15	rs569986111;rs28539246;rs998087;rs7215157;rs75235138;rs34962593;rs216458;rs550171059;rs529223795;rs371803987;rs74730623;rs374668131;rs199702450;rs1808255;rs76889843	1	rs569986111	CAAAAA	C	0.0445542	0.00503018	8.19e-19	0.171686	137973	Known
MCV	106	17:40555799:C:T	rs1129422	17	40555799	8.67e-09	40492540	40565035	85	83	1	rs1129422	1	rs1129422	T	C	0.0235737	0.00409632	8.67e-09	0.309633	137973	Known
MCV	107	17:42328621:A:G	rs2285644	17	42328621	1.89e-27	42079930	42328621	4	1	1	rs2285644	1	rs2285644	A	G	-0.090792	0.00836398	1.89e-27	0.0544056	137973	Known
MCV	108	17:44289832:A:G	rs2696466	17	44289832	2.58e-36	44083948	45793349	544	468	18	rs2696466;rs575020398;rs200195727;rs2532341;rs559565797;rs16941095;rs372367184;rs757190;rs58879558;rs554998846;rs2023861;rs376991420;rs151018650;rs568065668;rs138753031;rs79227484;rs118099962;rs111239361	2	rs2696466;rs151018650	A	G	0.04786	0.0038032	2.58e-36	0.464515	137973	Known
MCV	109	17:57850763:A:AT	rs34893138	17	57850763	1.11e-11	57523679	58046246	412	398	5	rs34893138;rs1292058;rs76853887;rs73327056;rs59535247	1	rs34893138	AT	A	-0.02573	0.00378839	1.11e-11	0.489284	137973	Known
MCV	110	17:76126094:C:T	rs454139	17	76126094	2.12e-14	76118834	76129342	15	8	2	rs12449858;rs454139	2	rs12449858;rs454139	C	T	-0.0454989	0.00595277	2.12e-14	0.114207	137973	Known
MCV	111	18:41980501:G:T	rs16977972	18	41980501	1.19e-16	41968564	42222364	192	176	7	rs16977972;rs73954516;rs573236816;rs34188026;rs35929183;rs11663091;rs7233057	1	rs16977972	T	G	-0.0376167	0.00454066	1.19e-16	0.22429	137973	Known
MCV	112	18:43715506:A:G	rs1791403	18	43715506	2.16e-22	43296748	43881224	568	544	15	rs10460032;rs10460033;rs1484878;rs11302950;rs35676039;rs16978462;rs1791403;rs11355953;rs372387215;rs57660510;rs4890636;rs609331;rs141875285;rs4890311;rs111811767	2	rs10460032;rs1791403	A	G	0.0368102	0.00378165	2.16e-22	0.496267	137973	Known
MCV	113	18:55290092:C:G	rs28555130	18	55290092	3.75e-11	55237317	55301953	63	57	1	rs28555130	1	rs28555130	G	C	-0.0259702	0.00392681	3.75e-11	0.368268	137973	Known
MCV	114	19:1166612:A:ACG	rs201183181	19	1166612	4.75e-10	1042809	1183851	101	99	4	rs1968456;rs3829687;rs3752246;rs201183181	2	rs1968456;rs201183181	A	ACG	-0.0240518	0.00386246	4.75e-10	0.405768	137973	Known
MCV	115	19:4489783:C:T	rs7249084	19	4489783	1.27e-37	4357892	4511140	126	120	3	rs8103986;rs7249084;rs2288924	2	rs8103986;rs7249084	C	T	0.0517606	0.00403755	1.27e-37	0.324466	137973	Known
MCV	116	19:12994618:C:T	rs80326512	19	12994618	4.04e-37	12707254	13075165	179	165	16	rs80326512;rs3745647;rs8108826;rs112540795;rs35501398;rs7507935;rs149645338;rs200954289;rs117226707;rs11085824;rs202135308;rs2967890;rs34226478;rs56160517;rs113797416;rs2072597	2	rs80326512;rs11085824	T	C	-0.135241	0.010624	4.04e-37	0.032847	137973	Known
MCV	117	19:16220445:A:T	rs28855197	19	16220445	2.79e-13	16217453	16252072	70	65	3	rs28855197;rs10416989;rs8102236	1	rs28855197	T	A	0.0301109	0.00412249	2.79e-13	0.305774	137973	Known
MCV	118	19:17258614:G:GCTT	rs140594952	19	17258614	1.59e-24	17231611	17285753	90	90	7	rs140594952;rs7247626;rs570573028;rs76763162;rs11086054;rs112219961;rs8111205	2	rs140594952;rs8111205	GCTT	G	0.0390372	0.00381907	1.59e-24	0.432954	137973	Known
MCV	119	19:33073431:A:G	rs4499344	19	33073431	1.39e-10	33039726	33099430	34	34	2	rs4499344;rs35201302	1	rs4499344	G	A	-0.039941	0.0062248	1.39e-10	0.103553	137973	Known
MCV	120	19:33755439:C:T	rs34129834	19	33755439	1.43e-21	33730582	33906955	59	49	17	rs78744187;rs10401672;rs55804555;rs117783755;rs74919049;rs34129834;rs17755899;rs10405585;rs12462753;rs111067327;rs34181792;rs7251117;rs7255661;rs10426960;rs11879233;rs117038217;rs75199487	5	rs78744187;rs117783755;rs34129834;rs11879233;rs117038217	C	T	-0.0370291	0.00388149	1.43e-21	0.392914	137973	Known
MCV	121	19:34783184:A:G	rs10401792	19	34783184	1.2e-08	34738627	34943280	61	61	1	rs10401792	1	rs10401792	A	G	0.0225258	0.0039525	1.2e-08	0.356548	137973	Known
MCV	122	19:44259077:C:T	rs2277745	19	44259077	1.64e-12	44235517	44276883	61	59	1	rs2277745	1	rs2277745	T	C	-0.0341934	0.00484154	1.64e-12	0.189526	137973	Known
MCV	123	20:55990405:C:T	rs737092	20	55990405	2.04e-68	55685427	56033265	184	176	11	rs12626114;rs112441404;rs99594;rs6513296;rs4810066;rs2426727;rs565788005;rs737092;rs328501;rs111771843;rs1000699	3	rs12626114;rs112441404;rs737092	C	T	0.0666306	0.00381182	2.04e-68	0.455995	137973	Known
MCV	124	20:62502618:A:G	rs6062562	20	62502618	4.35e-11	62489789	62540542	45	45	1	rs6062562	1	rs6062562	G	A	0.0289729	0.00439534	4.35e-11	0.246436	137973	Known
MCV	125	21:35090034:G:T	rs8134301	21	35090034	1.7e-15	34176433	36003982	234	207	7	rs8134301;rs2073368;rs2268247;rs2850030;rs3216560;rs575354490;rs531777667	1	rs8134301	G	T	0.0308564	0.00387563	1.7e-15	0.393519	137973	Known
MCV	126	21:39845275:C:T	rs78762153	21	39845275	2.48e-13	39835126	39895082	15	15	2	rs78762153;rs555644504	1	rs78762153	C	T	0.0463907	0.0063374	2.48e-13	0.0988056	137973	Known
MCV	127	22:21926456:A:G	rs140496	22	21926456	1.2e-50	21798351	21992386	150	123	4	rs140496;rs576111528;rs460106;rs5754100	1	rs140496	G	A	-0.0573387	0.00383095	1.2e-50	0.431247	137973	Known
MCV	128	22:32897469:C:CA	rs34109295	22	32897469	2.15e-28	32857821	32907769	126	119	4	rs34109295;rs9609576;rs738263;rs9606960	1	rs34109295	CA	C	0.0476027	0.00430727	2.15e-28	0.262638	137973	Known
MCV	129	22:37462936:A:G	rs855791	22	37462936	2.79e-130	37367723	37514076	342	325	24	rs35920891;rs575359293;rs5845311;rs130596;rs4821581;rs5756488;rs5750373;rs5756497;rs9610643;rs2858235;rs5750348;rs71324839;rs855791;rs855788;rs575777582;rs57489451;rs5756507;rs2019848;rs228899;rs55945931;rs2235329;rs5756519;rs9622546;rs926331	5	rs35920891;rs71324839;rs855791;rs5756507;rs926331	G	A	0.0920207	0.00378913	2.79e-130	0.482152	137973	Known
MCV	130	22:38949073:A:G	rs9610975	22	38949073	1.7e-10	38869463	39152412	149	144	1	rs9610975	1	rs9610975	G	A	-0.0241793	0.0037861	1.7e-10	0.495843	137973	Known
MCV	131	22:42375228:A:G	rs763260	22	42375228	2.2e-09	42341934	42537404	52	49	1	rs763260	1	rs763260	A	G	0.0353326	0.00590639	2.2e-09	0.116838	137973	Known
MCV	132	22:43134011:A:G	rs12628478	22	43134011	1.77e-10	43101397	43154299	67	66	1	rs12628478	1	rs12628478	A	G	0.0282141	0.00442223	1.77e-10	0.241866	137973	Known
MCV	133	22:50962782:C:G	rs140523	22	50962782	3.57e-59	50943423	51066620	241	234	24	rs3091397;rs140523;rs149243416;rs131781;rs3752397;rs4575819;rs131763;rs5770905;rs2269381;rs470116;rs3213444;rs149154657;rs11091008;rs547919873;rs569989571;rs12163404;rs131819;rs131818;rs117686045;rs145641866;rs140835929;rs115812126;rs112341769;rs55964650	5	rs3091397;rs140523;rs145641866;rs115812126;rs112341769	C	G	-0.0695645	0.00428849	3.57e-59	0.267715	137973	Known
RBC	1	1:16370791:C:G	rs9442225	1	16370791	2.33e-14	16322585	16400992	112	107	3	rs9442225;rs145130478;rs72887133	2	rs9442225;rs72887133	G	C	-0.0166417	0.00218076	2.33e-14	0.283237	144017	Known
RBC	2	1:46244900:C:CT	rs562138031	1	46244900	5.19e-09	46023356	46605728	697	691	2	rs562138031;rs199514041	1	rs562138031	CT	C	0.0137494	0.00235392	5.19e-09	0.254939	144017	Known
RBC	3	1:93152374:A:G	rs146386533	1	93152374	5.98e-21	92255662	93266945	129	121	9	rs77480373;rs12239903;rs146386533;rs564267766;rs74588782;rs112662241;rs74101167;rs575584915;rs35883399	2	rs77480373;rs146386533	A	G	-0.106457	0.0113367	5.98e-21	0.018352	144017	Known
RBC	4	1:156298188:A:G	rs145937533	1	156298188	3.11e-27	154803645	156347253	344	331	12	rs76456864;rs184679972;rs141545525;rs12567720;rs12028317;rs76872124;rs202028267;rs142909110;rs141625351;rs760077;rs145937533;rs11264461	4	rs76456864;rs184679972;rs142909110;rs145937533	A	G	-0.0269341	0.00249172	3.11e-27	0.23432	144017	Known
RBC	5	1:198594918:A:G	rs12132271	1	198594918	1.39e-30	198542032	199038043	281	270	12	rs2359853;rs12044356;rs12132271;rs10922467;rs150475114;rs4143303;rs74137218;rs74390037;rs79944952;rs1326269;rs1434282;rs10535972	4	rs2359853;rs12132271;rs1326269;rs1434282	A	G	-0.0349843	0.00304333	1.39e-30	0.175316	144017	Known
RBC	6	1:214174922:C:T	rs12073658	1	214174922	1.2e-08	214173376	214189783	29	25	1	rs12073658	1	rs12073658	T	C	0.010705	0.00187829	1.2e-08	0.345994	144017	Known
RBC	7	1:227139022:A:G	rs111408347	1	227139022	7.63e-13	227126714	227139022	4	4	1	rs111408347	1	rs111408347	A	G	-0.0631644	0.00881242	7.63e-13	0.0293368	144017	Known
RBC	8	1:231388234:C:T	rs75356281	1	231388234	2.18e-16	231284008	231807047	59	58	6	rs118000511;rs75356281;rs116931767;rs3215760;rs75728373;rs78855106	3	rs118000511;rs75356281;rs78855106	T	C	-0.0276004	0.00336103	2.18e-16	0.151458	144017	Known
RBC	9	1:233049993:A:T	rs9424619	1	233049993	5.15e-14	233016856	233058437	50	48	2	rs9424619;rs117183941	1	rs9424619	A	T	0.0458536	0.00609097	5.15e-14	0.0574585	144017	Novel
RBC	10	1:248041821:C:G	rs66858280	1	248041821	3.39e-17	248038210	248048646	18	17	2	rs66858280;rs7411965	1	rs66858280	G	C	0.0226594	0.00268721	3.39e-17	0.212503	144017	Known
RBC	11	2:24437315:C:CT	rs138527001	2	24437315	1.16e-12	23878113	24626839	779	764	13	rs371973771;rs200465010;rs189964682;rs3203;rs140287849;rs12992933;rs150710616;rs925228;rs56952675;rs138527001;rs147054721;rs111928594;rs36015603	3	rs371973771;rs12992933;rs138527001	C	CT	-0.037222	0.00523506	1.16e-12	0.0742968	144017	Known
RBC	12	2:46351848:A:C	rs3768748	2	46351848	2.05e-60	46194409	46458516	300	275	25	rs61756860;rs35748835;rs13033158;rs11313133;rs35099969;rs7581295;rs34156674;rs75295367;rs528217486;rs13024886;rs76744187;rs3768754;rs12614060;rs3768748;rs3754569;rs870140;rs3820729;rs75346945;rs74657736;rs4952800;rs1020446;rs12994495;rs10183887;rs281489;rs281516	7	rs61756860;rs35748835;rs75295367;rs528217486;rs3768748;rs1020446;rs281489	A	C	-0.0535801	0.00326791	2.05e-60	0.15979	144017	Known
RBC	13	2:59034168:A:G	rs10203181	2	59034168	1.53e-10	58885575	59095800	75	70	3	rs10203181;rs55669903;rs76341179	1	rs10203181	A	G	0.023629	0.00369041	1.53e-10	0.131488	144017	Known
RBC	14	2:60568309:C:G	rs146852931	2	60568309	1.69e-09	60568309	60568309	1	1	1	rs146852931	1	rs146852931	C	G	0.08223	0.0136473	1.69e-09	0.012877	144017	Known
RBC	15	2:145182957:C:G	rs10210063	2	145182957	1.43e-12	145169563	145216132	13	12	1	rs10210063	1	rs10210063	G	C	0.0373721	0.005278	1.43e-12	0.0734115	144017	Known
RBC	16	2:160538437:T:TA	rs200887713	2	160538437	4.61e-13	160355034	160874333	54	49	6	rs200887713;rs77429302;rs56402119;rs2729713;rs78685880;rs77456809	2	rs200887713;rs77456809	TA	T	0.0680103	0.00939847	4.61e-13	0.0260594	144017	Known
RBC	17	3:1948691:A:C	rs141236001	3	1948691	3.34e-09	1948691	1948691	1	1	1	rs141236001	1	rs141236001	C	A	0.0662565	0.011203	3.34e-09	0.0186853	144017	Novel
RBC	18	3:16932710:C:T	rs114893614	3	16932710	4.97e-65	16800150	17135484	296	290	16	rs2242003;rs138699715;rs17042904;rs80094410;rs7637568;rs17042807;rs114893614;rs73146904;rs56965342;rs147682542;rs7645276;rs6772050;rs117581401;rs112489956;rs11299227;rs9835857	3	rs2242003;rs80094410;rs114893614	T	C	0.0911063	0.00534994	4.97e-65	0.0717068	144017	Known
RBC	19	3:24350811:A:G	rs9310736	3	24350811	2.6e-11	24334511	24357286	11	11	1	rs9310736	1	rs9310736	A	G	0.0165982	0.00248942	2.6e-11	0.236052	144017	Known
RBC	20	3:41868076:A:G	rs540812816	3	41868076	3.23e-08	41748915	42063985	653	636	2	rs540812816;rs562065017	1	rs540812816	A	G	0.0187527	0.00339197	3.23e-08	0.149257	144017	Known
RBC	21	3:49639697:A:C	rs190557032	3	49639697	5.83e-09	48811918	49639697	4	1	1	rs190557032	1	rs190557032	C	A	-0.0629203	0.0108083	5.83e-09	0.020074	144017	Known
RBC	22	3:52891756:A:T	rs7620706	3	52891756	2.4e-08	52817675	52959537	152	145	1	rs7620706	1	rs7620706	T	A	-0.0100958	0.00180907	2.4e-08	0.365311	144017	Known
RBC	23	3:56776908:C:T	rs4681794	3	56776908	1.67e-08	56553323	56796180	155	152	1	rs4681794	1	rs4681794	C	T	-0.0101362	0.00179636	1.67e-08	0.365992	144017	Known
RBC	24	3:169100886:C:T	rs419076	3	169100886	1.72e-10	169091253	169191577	39	36	2	rs419076;rs140006697	1	rs419076	T	C	-0.0269101	0.00421507	1.72e-10	0.106019	144017	Known
[truncated: 1,346 more rows]

## Sheet: ST3. KCPS2_loci_count_EFO_terms
Index	Abbreviation	Category	Trait	trait_efos	trait_efo_terms	trait_efo_categories	Number of loci identified in KCPS2	Number of novel loci by EFO terms	Number of novel loci by EFO categories
[truncated: 40 more rows]

[truncated: 11 more sheets: ST4. Pleiotropic genes, ST5. Cross-trait rg_rp, ST6. Meta_analysis_loci, ST7. Meta_analysis_loci_count, ST8. Genetic architecture, ST9. Cross-biobank rg, ST10. Fine_mapping and colocali, ST11. Fine_mapping_rs671(L=5,1), ST12. Number of replicated KCPS, ST13. Cohort characterstics, ST14. Wilcoxon test gen archite]
